# Supplementary material for: Inactivation of APC Induces CD34 Upregulation to Promote Epithelial-Mesenchymal Transition and Cancer Stem Cell Traits in Pancreatic Cancer
Source: Int J Mol Sci. 2020 Jun 23;21(12):4473. doi: 10.3390/ijms21124473 (PMC7352299; doi:10.3390/ijms21124473)
Supplement: Supplementary file 1 [file ijms-21-04473-s001.zip]

Archive with 2 entries (2 files):
- PKAP vs PKP cDNA array Suppl Table S1.xlsx
- Supplementary Figure S1.pptx
