# Supplementary material for: Inactivation of APC Induces CD34 Upregulation to Promote Epithelial-Mesenchymal Transition and Cancer Stem Cell Traits in Pancreatic Cancer
Source: Int J Mol Sci. 2020 Jun 23;21(12):4473. doi: 10.3390/ijms21124473 (PMC7352299; doi:10.3390/ijms21124473)
Supplement: Supplementary file 1 [file ijms-21-04473-s001.zip › PKAP vs PKP cDNA array Suppl Table S1.xlsx]

## Sheet: 工作表1
Transcript Cluster ID	2079 (PKAP) Bi-weight Avg Signal (log2)	2545 (PKP) Bi-weight Avg Signal (log2)	2079 vs. 2545 Fold Change	2079 vs. 2545 FDR p-value	Gene Symbol	Description
10459866	11.19	5.21	63.33	1	Slc14a1	solute carrier family 14 (urea transporter), member 1
10536294	11.07	5.21	58.14	1	Peg10	paternally expressed 10
10398354	9.6	3.81	55.27	1	Gm24564	predicted gene, 24564
10416340	10.61	4.89	52.76	1	Gfra2	glial cell line derived neurotrophic factor family receptor alpha 2
10395457	9.5	3.82	51.23	1	Etv1	ets variant 1; predicted gene 5454
10406934	9.91	4.24	50.71	1	Etv1	ets variant 1; predicted gene 5454
10569017	11.24	5.66	47.87	1	Ifitm3	interferon induced transmembrane protein 3
10570957	9.29	3.77	45.9	1	Sfrp1	secreted frizzled-related protein 1
10485948	10.33	5.01	40.1	1	Grem1	gremlin 1
10359624	9.67	4.64	32.74	1	Prrx1	paired related homeobox 1
10600597	10.49	5.48	32.31	1	Tmem47	transmembrane protein 47
10394534	10.82	5.81	32.22	1	Osr1	odd-skipped related 1 (Drosophila)
10393662	10.21	5.35	29.07	1	Nptx1	neuronal pentraxin 1
10542965	9.06	4.28	27.39	1	Sgce	sarcoglycan, epsilon
10474064	10.26	5.75	22.88	1	Trp53i11	transformation related protein 53 inducible protein 11
10537062	11.2	6.78	21.36	1	Mest	mesoderm specific transcript
10369481	8.53	4.12	21.29	1	H2afy2	H2A histone family, member Y2
10606600	8.37	3.98	20.99	1	Pcdh19	protocadherin 19
10407327	7.89	3.51	20.75	1	Emb	embigin
10409551	10.07	5.74	20.19	1	Pitx1	paired-like homeodomain transcription factor 1
10416175	9.72	5.41	19.77	1	Nefl	neurofilament, light polypeptide
10400967	8.66	4.39	19.3	1	Six1	sine oculis-related homeobox 1
10399588	6.7	2.46	18.94	1	Zfp125	zinc finger protein 125
10606735	8.95	4.78	18.01	1	Armcx2	armadillo repeat containing, X-linked 2
10543017	7.93	3.78	17.74	1	Pdk4	pyruvate dehydrogenase kinase, isoenzyme 4
10485645	8.87	4.77	17.12	1	Rcn1	reticulocalbin 1
10360391	7.1	3.08	16.22	1	Ifi203	interferon activated gene 203; flocculation protein FLO11-like; predicted gene 16340
10600901	7.69	3.67	16.2	1	Ar	androgen receptor
10352905	8.41	4.45	15.55	1	Cd34	CD34 antigen
10349773	8.37	4.43	15.4	1	Klhdc8a	kelch domain containing 8A
10355500	8.64	4.71	15.19	1	Igfbp5	insulin-like growth factor binding protein 5
10372342	8.7	4.81	14.79	1	Nav3	neuron navigator 3
10594513	6.16	2.3	14.58	1	Gm25313	predicted gene, 25313
10601844	6.92	3.06	14.48	1	Bhlhb9	basic helix-loop-helix domain containing, class B9
10518147	9.34	5.49	14.38	1	Pdpn	podoplanin
10471555	10.63	6.81	14.06	1	Angptl2	angiopoietin-like 2
10559796	10.72	6.93	13.81	1	Peg3	paternally expressed 3
10424119	8.08	4.3	13.76	1	Nov	nephroblastoma overexpressed gene
10474312	8.27	4.49	13.68	1	Pax6	paired box 6
10554599	7.26	3.5	13.59	1	Adamtsl3	ADAMTS-like 3
10519717	8.94	5.18	13.47	1	Sema3a	sema domain, immunoglobulin domain (Ig), short basic domain, secreted, (semaphorin) 3A
10511363	7.57	3.86	13.01	1	Penk	preproenkephalin
10502961	8.58	4.98	12.07	1	Lhx8	LIM homeobox protein 8
10398326	9.22	5.65	11.85	1	Meg3	maternally expressed 3
10360398	6.66	3.1	11.82	1	Ifi202b	interferon activated gene 202B; interferon-activable protein 202-like
10583071	8	4.46	11.63	1	Mmp3	matrix metallopeptidase 3
10400971	8.18	4.66	11.43	1	Six4	sine oculis-related homeobox 4
10595718	8.22	4.81	10.64	1	Chst2	carbohydrate sulfotransferase 2
10377319	9.01	5.62	10.48	1	Myh10	myosin, heavy polypeptide 10, non-muscle
10386058	10.77	7.4	10.28	1	Sparc	secreted acidic cysteine rich glycoprotein
10435641	7.99	4.69	9.8	1	Fstl1	follistatin-like 1
10472809	9.22	5.95	9.65	1	Dlx1	distal-less homeobox 1
10511429	8.8	5.57	9.4	1	Car8	carbonic anhydrase 8
10421100	7.57	4.37	9.22	1	Nefm	neurofilament, medium polypeptide
10355916	8.33	5.14	9.11	1	Pax3	paired box 3
10345824	8.72	5.54	9.1	1	Il18rap	interleukin 18 receptor accessory protein
10568363	7.59	4.42	9.03	1	Armcx3	armadillo repeat containing, X-linked 3
10403727	7.73	4.56	9.03	1	Gli3	GLI-Kruppel family member GLI3
10564818	8.03	4.91	8.73	1	Anpep	alanyl (membrane) aminopeptidase
10491970	7.8	4.67	8.73	1	Lhfp	lipoma HMGIC fusion partner
10423548	8.19	5.08	8.65	1	Sdc2	syndecan 2
10512499	9.76	6.69	8.36	1	Tpm2	tropomyosin 2, beta
10602198	6.69	3.64	8.31	1	Pak3	p21 protein (Cdc42/Rac)-activated kinase 3
10603843	8.26	5.22	8.26	1	Syn1	synapsin I
10570434	8.16	5.13	8.2	1	Ifitm1	interferon induced transmembrane protein 1; predicted gene 7676
10345791	6.47	3.43	8.2	1	Il1rl1	interleukin 1 receptor-like 1
10593449	8.56	5.53	8.17	1	Layn	layilin
10481592	8.95	5.93	8.08	1	Dnm1	dynamin 1
10581538	6.93	3.94	7.93	1	Nqo1	NAD(P)H dehydrogenase, quinone 1
10358389	7.94	4.96	7.89	1	Rgs2	regulator of G-protein signaling 2
10376950	9.58	6.6	7.88	1	Pmp22	peripheral myelin protein 22
10423556	7.27	4.3	7.87	1	Cpq	carboxypeptidase Q
10500808	8	5.05	7.74	1	Olfml3	olfactomedin-like 3
10601778	7.48	4.54	7.68	1	Armcx3	armadillo repeat containing, X-linked 3
10453394	8.14	5.21	7.65	1	Six2	sine oculis-related homeobox 2
10413482	8.24	5.3	7.63	1	Wnt5a	wingless-type MMTV integration site family, member 5A
10607225	7.1	4.17	7.6	1	Lrch2	leucine-rich repeats and calponin homology (CH) domain containing 2
10410931	7.32	4.4	7.59	1	Vcan	versican
10390560	7.92	5.01	7.48	1	Stac2	SH3 and cysteine rich domain 2
10460057	9.72	6.82	7.47	1	Tshz1	teashirt zinc finger family member 1
10585438	9.38	6.48	7.44	1	Crabp1	cellular retinoic acid binding protein I
10456184	9.67	6.8	7.29	1	Apcdd1	adenomatosis polyposis coli down-regulated 1
10483626	9.05	6.21	7.2	1	Dlx2	distal-less homeobox 2
10434845	7.29	4.46	7.13	1	Il1rap	interleukin 1 receptor accessory protein
10351206	8.69	5.87	7.08	1	Selp	selectin, platelet
10579012	7.71	4.9	7.02	1	Csgalnact1	chondroitin sulfate N-acetylgalactosaminyltransferase 1
10412207	9.85	7.04	7	1	Gpx8	glutathione peroxidase 8 (putative)
10462623	5.92	3.11	7	1	Ifit1	interferon-induced protein with tetratricopeptide repeats 1
10424559	7.95	5.15	6.96	1	Khdrbs3	KH domain containing, RNA binding, signal transduction associated 3
10527649	6.61	3.82	6.89	1	Medag	mesenteric estrogen dependent adipogenesis; predicted gene 20488
10351400	6.69	3.92	6.82	1	Fam78b	family with sequence similarity 78, member B
10547322	7.13	4.36	6.8	1	Cacna1c	calcium channel, voltage-dependent, L type, alpha 1C subunit
10446553	6.63	3.86	6.79	1	Epb4.1l3	erythrocyte protein band 4.1-like 3
10425321	8.88	6.13	6.74	1	Apobec3	apolipoprotein B mRNA editing enzyme, catalytic polypeptide 3
10451851	7.28	4.55	6.62	1	Armcx3	armadillo repeat containing, X-linked 3
10397633	8.7	5.98	6.6	1	Flrt2	fibronectin leucine rich transmembrane protein 2
10398366	7.24	4.56	6.43	1	Gm25357	predicted gene, 25357
10428536	7.1	4.44	6.36	1	Trps1	trichorhinophalangeal syndrome I (human)
10419288	8.24	5.58	6.31	1	Gch1	GTP cyclohydrolase 1
10570982	8.49	5.85	6.24	1	Fgfr1	fibroblast growth factor receptor 1
10418171	7.49	4.86	6.15	1	Zcchc24	zinc finger, CCHC domain containing 24
10501924	7.36	4.75	6.1	1	Ndst3	N-deacetylase/N-sulfotransferase (heparan glucosaminyl) 3
10585186	8.48	5.88	6.06	1	Plet1	placenta expressed transcript 1
10420198	9.08	6.48	6.06	1	Ripk3	receptor-interacting serine-threonine kinase 3
10587854	6.7	4.13	5.94	1	Slc9a9	solute carrier family 9 (sodium/hydrogen exchanger), member 9
10544199	6.73	4.17	5.88	1	Dennd2a	DENN/MADD domain containing 2A
10607484	5.06	2.5	5.86	1	Ptchd1	patched domain containing 1
10467508	6.56	4.04	5.73	1	Blnk	B cell linker
10585703	9.61	7.1	5.72	1	Rpp25	ribonuclease P/MRP 25 subunit
10366163	6.05	3.54	5.72	1	Slc6a15	solute carrier family 6 (neurotransmitter transporter), member 15
10504375	8.01	5.5	5.67	1	Npr2	natriuretic peptide receptor 2
10500327	7.43	4.93	5.65	1	Hist2h3b	histone cluster 2, H3b; histone cluster 1, H3e; histone cluster 1, H3b; histone cluster 1, H3d; histone cluster 1, H3c; histone cluster 1, H3f; histone cluster 2, H3c2; histone cluster 2, H3c1
10487040	6.91	4.41	5.64	1	Fbn1	fibrillin 1
10539263	8.41	5.92	5.61	1	Loxl3	lysyl oxidase-like 3
10502805	6.62	4.13	5.59	1	Ptgfr	prostaglandin F receptor
10353775	7.02	4.55	5.53	1	Bend6	BEN domain containing 6
10494672	8.61	6.15	5.49	1	Tbx15	T-box 15
10502830	8.73	6.31	5.34	1	Nexn	nexilin
10595371	7.07	4.66	5.31	1	Hmgn3	high mobility group nucleosomal binding domain 3
10542066	7.45	5.04	5.31	1	Tspan11	tetraspanin 11
10428534	5.26	2.87	5.24	1	Trps1	trichorhinophalangeal syndrome I (human)
10558769	8.51	6.12	5.23	1	Ifitm1	interferon induced transmembrane protein 1
10463070	6.44	4.06	5.2	1	Entpd1	ectonucleoside triphosphate diphosphohydrolase 1
10537184	9.95	7.58	5.19	1	Cald1	caldesmon 1
10345016	6.36	3.99	5.19	1	Tfap2b	transcription factor AP-2 beta
10557960	7.62	5.25	5.16	1	Tgfb1i1	transforming growth factor beta 1 induced transcript 1
10597531	7.21	4.84	5.15	1	Rbms3	RNA binding motif, single stranded interacting protein
10374083	7.96	5.6	5.12	1	Aebp1	AE binding protein 1
10453747	7.45	5.12	5.02	1	Colec12	collectin sub-family member 12
10489569	9.04	6.71	5.02	1	Pltp	phospholipid transfer protein
10498018	7.25	4.93	5	1	Pcdh18	protocadherin 18
10422822	8.63	6.33	4.95	1	Lifr	leukemia inhibitory factor receptor
10461869	6.16	3.85	4.94	1	Prune2	prune homolog 2 (Drosophila)
10539873	8.09	5.81	4.85	1	Gata2	GATA binding protein 2
10400126	6.86	4.58	4.85	1	Lrrn3	leucine rich repeat protein 3, neuronal
10496125	7.8	5.53	4.82	1	Dkk2	dickkopf homolog 2 (Xenopus laevis)
10599174	7.79	5.52	4.81	1	Il13ra1	interleukin 13 receptor, alpha 1
10535807	8.22	5.99	4.71	1	Flt1	FMS-like tyrosine kinase 1
10398362	6.66	4.43	4.71	1	AF357355	snoRNA AF357355; predicted gene, 26922; RNA imprinted and accumulated in nucleus
10349661	7.8	5.57	4.69	1	5430435G22Rik	RIKEN cDNA 5430435G22 gene
10580469	6.91	4.69	4.68	1	Cbln1	cerebellin 1 precursor protein
10400989	6.72	4.49	4.67	1	Kcnh5	potassium voltage-gated channel, subfamily H (eag-related), member 5
10577808	7.43	5.21	4.67	1	Tacc1	transforming, acidic coiled-coil containing protein 1
10422013	6.52	4.3	4.66	1	Klf12	Kruppel-like factor 12
10398319	8.82	6.6	4.64	1	Dlk1	delta-like 1 homolog (Drosophila)
10352813	5.78	3.59	4.57	1	Gm22265	predicted gene, 22265
10432957	7.66	5.47	4.56	1	Itgb7	integrin beta 7
10501164	9.49	7.3	4.55	1	Csf1	colony stimulating factor 1 (macrophage)
10508800	7.9	5.71	4.55	1	Gm3579	predicted gene 3579
10573865	7.9	5.71	4.55	1	Gm3579	predicted gene 3579
10498309	6.51	4.33	4.52	1	Pfn2	profilin 2
10422728	9.85	7.68	4.48	1	Dab2	disabled 2, mitogen-responsive phosphoprotein
10447056	5.88	3.72	4.48	1	Qpct	glutaminyl-peptide cyclotransferase (glutaminyl cyclase)
10553833	6.32	4.15	4.48	1	Ndn	necdin
10444656	6.04	3.88	4.48	1	Gm23421	predicted gene, 23421
10541075	6.34	4.18	4.47	1	Cxcl12	chemokine (C-X-C motif) ligand 12
10418898	6.82	4.66	4.47	1	Npy4r	neuropeptide Y receptor Y4
10558150	9.78	7.63	4.44	1	Htra1	HtrA serine peptidase 1
10383502	9.76	7.62	4.43	1	Slc16a3	solute carrier family 16 (monocarboxylic acid transporters), member 3
10584561	7.35	5.2	4.42	1	Clmp	CXADR-like membrane protein
10540935	7.39	5.25	4.39	1	Cand2	cullin-associated and neddylation-dissociated 2 (putative)
10434778	5.69	3.58	4.33	1	Rtp4	receptor transporter protein 4
10408798	7.44	5.34	4.28	1	Tfap2a	transcription factor AP-2, alpha
10353192	7.79	5.71	4.24	1	Eya1	eyes absent 1 homolog (Drosophila)
10513544	6.93	4.85	4.23	1	Zfp37	zinc finger protein 37
10494817	8.66	6.58	4.21	1	Ngf	nerve growth factor
10406504	7.3	5.23	4.2	1	Edil3	EGF-like repeats and discoidin I-like domains 3
10442887	8.05	5.98	4.2	1	Fbxl16	F-box and leucine-rich repeat protein 16
10445293	10.3	8.22	4.2	1	Pla2g7	phospholipase A2, group VII (platelet-activating factor acetylhydrolase, plasma)
10346843	8.47	6.41	4.18	1	Nrp2	neuropilin 2
10354777	8.94	6.88	4.17	1	Satb2	special AT-rich sequence binding protein 2
10416406	7.41	5.35	4.16	1	Htr2a	5-hydroxytryptamine (serotonin) receptor 2A
10599927	8.45	6.4	4.16	1	Aff2	AF4/FMR2 family, member 2
10428698	7.49	5.43	4.16	1	Sntb1	syntrophin, basic 1
10570951	8.07	6.01	4.15	1	Nkx6-3	NK6 homeobox 3
10353460	6.92	4.87	4.13	1	Kcnq5	potassium voltage-gated channel, subfamily Q, member 5
10595560	6.97	4.93	4.1	1	Tbx18	T-box18
10519482	6.13	4.1	4.08	1	Gm8773	predicted gene 8773
10357249	7.7	5.67	4.08	1	Steap3	STEAP family member 3
10403584	10.5	8.47	4.07	1	Nid1	nidogen 1
10607486	7.41	5.39	4.05	1	Ptchd1	patched domain containing 1
10481931	8.15	6.14	4.03	1	Phf19	PHD finger protein 19
10475544	8.06	6.05	4.03	1	Sema6d	sema domain, transmembrane domain (TM), and cytoplasmic domain, (semaphorin) 6D
10376096	7.17	5.16	4.01	1	Acsl6	acyl-CoA synthetase long-chain family member 6
10407337	5.9	3.9	3.99	1	Hcn1	hyperpolarization-activated, cyclic nucleotide-gated K+ 1
10606858	9.14	7.14	3.99	1	Tceal8	transcription elongation factor A (SII)-like 8
10454039	9.12	7.14	3.96	1	Impact	impact, RWD domain protein
10539669	7.59	5.62	3.92	1	Add2	adducin 2 (beta)
10490818	6.31	4.34	3.92	1	Stmn2	stathmin-like 2
10402490	7.85	5.9	3.88	1	Syne3	spectrin repeat containing, nuclear envelope family member 3
10394593	5.99	4.05	3.85	1	Fam49a	family with sequence similarity 49, member A
10427290	6.84	4.9	3.83	1	Hoxc8	homeobox C8
10399555	6.65	4.71	3.83	1	Kcnf1	potassium voltage-gated channel, subfamily F, member 1
10350733	8.25	6.32	3.82	1	Rgs16	regulator of G-protein signaling 16
10517488	7.64	5.71	3.8	1	Ephb2	Eph receptor B2
10436666	8.64	6.72	3.79	1	Jam2	junction adhesion molecule 2
10521972	9.04	7.12	3.79	1	Pcdh7	protocadherin 7
10587699	6.45	4.53	3.79	1	Rasgrf1	RAS protein-specific guanine nucleotide-releasing factor 1
10571142	8.6	6.68	3.78	1	Gpr124	G protein-coupled receptor 124
10456346	8.66	6.75	3.76	1	Sec11c	SEC11 homolog C (S. cerevisiae)
10479981	7.87	5.97	3.74	1	Gata3	GATA binding protein 3
10404152	6.76	4.86	3.72	1	Fam65b	family with sequence similarity 65, member B
10452571	7.62	5.73	3.71	1	Ptprm	protein tyrosine phosphatase, receptor type, M
10384504	8.35	6.46	3.68	1	Meis1	Meis homeobox 1
10431874	10.01	8.14	3.67	1	Slc38a1	solute carrier family 38, member 1
10446739	6.79	4.92	3.65	1	Clip4	CAP-GLY domain containing linker protein family, member 4
10352798	7.32	5.46	3.64	1	Kcnh1	potassium voltage-gated channel, subfamily H (eag-related), member 1
10427293	6.41	4.55	3.63	1	Hoxc6	homeobox C6
10497689	8.03	6.17	3.62	1	Gnb4	guanine nucleotide binding protein (G protein), beta 4
10475890	6.96	5.11	3.61	1	Mertk	c-mer proto-oncogene tyrosine kinase
10606445	6.21	4.36	3.61	1	Rps6ka6	ribosomal protein S6 kinase polypeptide 6
10546450	8.46	6.63	3.56	1	Adamts9	a disintegrin-like and metallopeptidase (reprolysin type) with thrombospondin type 1 motif, 9
10546454	8.1	6.27	3.56	1	Adamts9	a disintegrin-like and metallopeptidase (reprolysin type) with thrombospondin type 1 motif, 9
10502156	7.44	5.62	3.54	1	Ccdc109b	coiled-coil domain containing 109B
10418300	5.9	4.08	3.52	1	Cacna2d3	calcium channel, voltage-dependent, alpha2/delta subunit 3
10430686	6.49	4.67	3.52	1	Enthd1	ENTH domain containing 1
10472860	7.01	5.2	3.51	1	Rapgef4	Rap guanine nucleotide exchange factor (GEF) 4
10549282	7.36	5.56	3.5	1	Itpr2	inositol 1,4,5-triphosphate receptor 2
10498568	6.16	4.35	3.5	1	Shox2	short stature homeobox 2
10405587	7.41	5.6	3.5	1	Tgfbi	transforming growth factor, beta induced
10566723	7.17	5.37	3.48	1	Lmo1	LIM domain only 1
10487021	9.82	8.02	3.48	1	Slc30a4	solute carrier family 30 (zinc transporter), member 4
10505674	6.15	4.36	3.47	1	Cntln	centlein, centrosomal protein
10543306	7.5	5.71	3.46	1	Tspan12	tetraspanin 12
10410501	6.99	5.2	3.44	1	Irx1	Iroquois related homeobox 1 (Drosophila)
10399046	6.23	4.45	3.43	1	Vipr2	vasoactive intestinal peptide receptor 2; vasoactive intestinal polypeptide receptor 2-like
10362073	8.43	6.66	3.41	1	Sgk1	serum/glucocorticoid regulated kinase 1
10580382	8.82	7.05	3.4	1	Neto2	neuropilin (NRP) and tolloid (TLL)-like 2
10357371	8.2	6.44	3.4	1	Tmem163	transmembrane protein 163
10519855	7.14	5.38	3.39	1	Cacna2d1	calcium channel, voltage-dependent, alpha2/delta subunit 1
10387368	7.78	6.02	3.39	1	Tmem88	transmembrane protein 88
10426315	7.64	5.88	3.38	1	Lrrk2	leucine-rich repeat kinase 2
10485117	7.59	5.84	3.36	1	Creb3l1	cAMP responsive element binding protein 3-like 1
10412345	7.93	6.19	3.35	1	Parp8	poly (ADP-ribose) polymerase family, member 8
10482448	7.51	5.76	3.35	1	Zeb2	zinc finger E-box binding homeobox 2
10587383	7.96	6.22	3.34	1	Cd109	CD109 antigen
10604375	8.51	6.78	3.32	1	Apln	apelin
10505911	6.56	4.84	3.31	1	Dmrta1	doublesex and mab-3 related transcription factor like family A1
10540275	6.22	4.49	3.31	1	Gxylt2	glucoside xylosyltransferase 2
10598933	7.99	6.27	3.3	1	Usp11	ubiquitin specific peptidase 11
10424543	6.04	4.32	3.3	1	Wisp1	WNT1 inducible signaling pathway protein 1
10599696	6.39	4.68	3.28	1	Ddx26b	DEAD/H (Asp-Glu-Ala-Asp/His) box polypeptide 26B
10401673	8.57	6.85	3.28	1	Tgfb3	transforming growth factor, beta 3
10479198	8.45	6.74	3.27	1	Gm14305	predicted gene 14305; predicted gene 14432; predicted gene 14308; predicted gene 14430; predicted gene 14434; RIKEN cDNA 0610010B08 gene; predicted gene 14295; predicted gene 4724; predicted gene 14419; predicted gene 14410; zinc finger protein 709-like; predicted gene 14306; predicted gene 14436; predicted gene 14391; predicted gene 6710
10490273	8.45	6.74	3.27	1	Gm14305	predicted gene 14305; predicted gene 14432; predicted gene 14308; predicted gene 14430; predicted gene 14434; RIKEN cDNA 0610010B08 gene; predicted gene 14295; predicted gene 4724; predicted gene 14419; predicted gene 14410; zinc finger protein 709-like; predicted gene 14306; predicted gene 14436; predicted gene 14391; predicted gene 6710
10479192	8.45	6.74	3.27	1	Gm14305	predicted gene 14305; predicted gene 14432; predicted gene 14308; predicted gene 14430; predicted gene 14434; RIKEN cDNA 0610010B08 gene; predicted gene 14295; predicted gene 4724; predicted gene 14419; predicted gene 14410; zinc finger protein 709-like; predicted gene 14306; predicted gene 14436; predicted gene 14391; predicted gene 6710
10479195	8.45	6.74	3.27	1	Gm14305	predicted gene 14305; predicted gene 14432; predicted gene 14308; predicted gene 14430; predicted gene 14434; RIKEN cDNA 0610010B08 gene; predicted gene 14295; predicted gene 4724; predicted gene 14419; predicted gene 14410; zinc finger protein 709-like; predicted gene 14306; predicted gene 14436; predicted gene 14391; predicted gene 6710
10397351	8.44	6.73	3.26	1	Jdp2	Jun dimerization protein 2
10447732	6.45	4.75	3.24	1	Pacrg	PARK2 co-regulated
10554969	8.03	6.33	3.24	1	Tenm4	teneurin transmembrane protein 4
10406461	5.43	3.74	3.23	1	C130071C03Rik	RIKEN cDNA C130071C03 gene
10485624	7.72	6.03	3.22	1	Prrg4	proline rich Gla (G-carboxyglutamic acid) 4 (transmembrane)
10357965	8.5	6.82	3.21	1	Lgr6	leucine-rich repeat-containing G protein-coupled receptor 6
10467730	8.09	6.42	3.19	1	Morn4	MORN repeat containing 4
10382328	10	8.33	3.18	1	Sox9	SRY (sex determining region Y)-box 9
10399584	5.4	3.74	3.17	1	G730007D18Rik	RIKEN cDNA G730007D18 gene
10447502	6.57	4.92	3.13	1	Adcyap1	adenylate cyclase activating polypeptide 1
10514177	6.07	4.43	3.12	1	Bnc2	basonuclin 2
10403945	7.4	5.76	3.1	1	Hist1h4j	histone cluster 1, H4j; histone cluster 1, H4m; histone cluster 1, H4b; histone cluster 1, H4a; histone cluster 4, H4; histone cluster 1, H4n; histone cluster 1, H4k; histone cluster 1, H4i; histone cluster 1, H4f; histone cluster 1, H4d; histone cluster 1, H4c; histone cluster 2, H4; histone cluster 1, H4h
10348632	8.11	6.49	3.08	1	Twist2	twist basic helix-loop-helix transcription factor 2
10458052	7.76	6.15	3.07	1	Epb4.1l4a	erythrocyte protein band 4.1-like 4a
10456522	9.16	7.54	3.07	1	Tcf4	transcription factor 4
10500780	9.57	7.95	3.06	1	Nr1h5	nuclear receptor subfamily 1, group H, member 5
10499666	8.68	7.08	3.04	1	Atp8b2	ATPase, class I, type 8B, member 2
10477854	8.98	7.37	3.04	1	Epb4.1l1	erythrocyte protein band 4.1-like 1
10523977	6.31	4.71	3.03	1	Gm10419	predicted gene 10419
10534862	10.9	9.31	3.02	1	Pcolce	procollagen C-endopeptidase enhancer protein
10538482	6.68	5.09	3.01	1	Adcyap1r1	adenylate cyclase activating polypeptide 1 receptor 1
10444665	7.58	6	3.01	1	Ddah2	dimethylarginine dimethylaminohydrolase 2
10543959	6.32	4.73	3.01	1	Ptn	pleiotrophin
10409282	8.12	6.54	3	1	Ror2	receptor tyrosine kinase-like orphan receptor 2
10389134	7.82	6.24	3	1	Slfn9	schlafen 9
10601771	6.82	5.25	2.99	1	Armcx1	armadillo repeat containing, X-linked 1
10601303	5.38	3.8	2.98	1	Chic1	cysteine-rich hydrophobic domain 1
10396476	6.81	5.23	2.98	1	Rhoj	ras homolog gene family, member J
10546725	6.49	4.92	2.96	1	Pdzrn3	PDZ domain containing RING finger 3
10536635	5.49	3.93	2.95	1	Cped1	cadherin-like and PC-esterase domain containing 1
10546088	7.95	6.39	2.95	1	H1fx	H1 histone family, member X
10595171	5.83	4.28	2.93	1	Mb21d1	Mab-21 domain containing 1
10496324	7.99	6.44	2.93	1	Slc39a8	solute carrier family 39 (metal ion transporter), member 8
10545458	8.27	6.73	2.92	1	Tcf7l1	transcription factor 7 like 1 (T cell specific, HMG box)
10431872	6.99	5.44	2.91	1	Slc38a1	solute carrier family 38, member 1
10567335	7.77	6.23	2.9	1	Gde1	glycerophosphodiester phosphodiesterase 1
10361358	6.76	5.23	2.88	1	Rgs17	regulator of G-protein signaling 17
10350697	7.82	6.3	2.87	1	Nmnat2	nicotinamide nucleotide adenylyltransferase 2
10399470	7.25	5.73	2.87	1	Trib2	tribbles homolog 2 (Drosophila)
10546432	7.13	5.61	2.86	1	Adamts9	a disintegrin-like and metallopeptidase (reprolysin type) with thrombospondin type 1 motif, 9
10441361	8.53	7.02	2.86	1	Tiam2	T cell lymphoma invasion and metastasis 2
10374366	8.76	7.25	2.85	1	Egfr	epidermal growth factor receptor
10427286	6.94	5.42	2.85	1	Hoxc9	homeobox C9
10429568	8.87	7.36	2.85	1	Ly6c1	lymphocyte antigen 6 complex, locus C1; lymphocyte antigen 6 complex, locus C2
10471655	10.15	8.64	2.83	1	Gsn	gelsolin
10511180	8.6	7.1	2.83	1	Mxra8	matrix-remodelling associated 8
10458028	6.15	4.66	2.82	1	Gypc	glycophorin C
10579894	5.43	3.94	2.8	1	Hhip	Hedgehog-interacting protein
10402020	7.62	6.14	2.79	1	Eml5	echinoderm microtubule associated protein like 5
10602068	6.98	5.5	2.79	1	Mid2	midline 2
10605711	8.05	6.57	2.79	1	Pdk3	pyruvate dehydrogenase kinase, isoenzyme 3
10512937	10.25	8.77	2.79	1	Rnu1b1	U1b1 small nuclear RNA; U1b6 small nuclear RNA; U1b2 small nuclear RNA; predicted gene, 22042; predicted gene, 26232; predicted gene, 24136; predicted gene, 26110; predicted gene, 24830; predicted gene, 25890; predicted gene, 22614
10494413	10.25	8.77	2.79	1	Rnu1b1	U1b1 small nuclear RNA; U1b6 small nuclear RNA; U1b2 small nuclear RNA; predicted gene, 22042; predicted gene, 26232; predicted gene, 24136; predicted gene, 26110; predicted gene, 24830; predicted gene, 25890; predicted gene, 22614
10494421	10.25	8.77	2.79	1	Rnu1b1	U1b1 small nuclear RNA; U1b6 small nuclear RNA; U1b2 small nuclear RNA; predicted gene, 22042; predicted gene, 26232; predicted gene, 24136; predicted gene, 26110; predicted gene, 24830; predicted gene, 25890; predicted gene, 22614
10500358	10.25	8.77	2.79	1	Rnu1b1	U1b1 small nuclear RNA; U1b6 small nuclear RNA; U1b2 small nuclear RNA; predicted gene, 22042; predicted gene, 26232; predicted gene, 24136; predicted gene, 26110; predicted gene, 24830; predicted gene, 25890; predicted gene, 22614
10500343	10.25	8.77	2.79	1	Rnu1b1	U1b1 small nuclear RNA; U1b6 small nuclear RNA; U1b2 small nuclear RNA; predicted gene, 22042; predicted gene, 26232; predicted gene, 24136; predicted gene, 26110; predicted gene, 24830; predicted gene, 25890; predicted gene, 22614
10564527	9.27	7.8	2.78	1	Nr2f2	nuclear receptor subfamily 2, group F, member 2
10600765	7.57	6.09	2.78	1	Pcyt1b	phosphate cytidylyltransferase 1, choline, beta isoform
10456317	6.86	5.39	2.78	1	Zfp532	zinc finger protein 532
10402211	6.68	5.2	2.77	1	Fbln5	fibulin 5
10399908	8.57	7.11	2.76	1	Prkar2b	protein kinase, cAMP dependent regulatory, type II beta
10527940	8.72	7.26	2.75	1	Cdk14	cyclin-dependent kinase 14
10544610	8.58	7.12	2.75	1	Igf2bp3	insulin-like growth factor 2 mRNA binding protein 3
10509204	7.65	6.19	2.75	1	Tcea3	transcription elongation factor A (SII), 3
10519815	6.99	5.53	2.74	1	Cacna2d1	calcium channel, voltage-dependent, alpha2/delta subunit 1
10354019	8.05	6.6	2.74	1	2010300C02Rik	RIKEN cDNA 2010300C02 gene
10476021	6.5	5.05	2.74	1	Sirpa	signal-regulatory protein alpha
10604564	5.58	4.13	2.73	1	Gpc4	glypican 4
10587799	7.99	6.54	2.73	1	Plscr2	phospholipid scramblase 2
10399360	8.89	7.44	2.73	1	Rhob	ras homolog gene family, member B
10369783	6.36	4.91	2.73	1	Zfp365	zinc finger protein 365
10521678	7.52	6.07	2.72	1	Cd38	CD38 antigen
10445640	8.61	7.17	2.72	1	Trerf1	transcriptional regulating factor 1
10571399	8.91	7.47	2.72	1	Zdhhc2	zinc finger, DHHC domain containing 2
10385966	10.4	8.96	2.71	1	Anxa6	annexin A6
10440091	7.1	5.66	2.71	1	Col8a1	collagen, type VIII, alpha 1
10422321	6.13	4.7	2.7	1	Dzip1	DAZ interacting protein 1
10474814	6.98	5.55	2.7	1	Disp2	dispatched homolog 2 (Drosophila)
10571907	6.67	5.24	2.7	1	Mfap3l	microfibrillar-associated protein 3-like
10532085	6.44	5.01	2.69	1	Tgfbr3	transforming growth factor, beta receptor III
10514466	9.36	7.94	2.68	1	Jun	jun proto-oncogene
10546434	7.86	6.44	2.67	1	Adamts9	a disintegrin-like and metallopeptidase (reprolysin type) with thrombospondin type 1 motif, 9
10464999	5.95	4.53	2.67	1	Cst6	cystatin E/M
10567355	8.46	7.04	2.67	1	Gprc5b	G protein-coupled receptor, family C, group 5, member B
10416355	7.67	6.25	2.67	1	Rcbtb2	regulator of chromosome condensation (RCC1) and BTB (POZ) domain containing protein 2
10600205	8.64	7.23	2.66	1	Dusp9	dual specificity phosphatase 9
10428407	5.16	3.75	2.66	1	Tmem74	transmembrane protein 74
10431659	7.7	6.3	2.64	1	Kif21a	kinesin family member 21A
10494411	9.99	8.59	2.64	1	Rnu1b1	U1b1 small nuclear RNA; U1b6 small nuclear RNA; U1b2 small nuclear RNA; predicted gene, 22042; predicted gene, 26232; predicted gene, 24136; predicted gene, 26110; predicted gene, 24830; predicted gene, 25890; predicted gene, 22614
10494417	9.99	8.59	2.64	1	Rnu1b1	U1b1 small nuclear RNA; U1b6 small nuclear RNA; U1b2 small nuclear RNA; predicted gene, 22042; predicted gene, 26232; predicted gene, 24136; predicted gene, 26110; predicted gene, 24830; predicted gene, 25890; predicted gene, 22614
10500356	9.99	8.59	2.64	1	Rnu1b1	U1b1 small nuclear RNA; U1b6 small nuclear RNA; U1b2 small nuclear RNA; predicted gene, 22042; predicted gene, 26232; predicted gene, 24136; predicted gene, 26110; predicted gene, 24830; predicted gene, 25890; predicted gene, 22614
10457054	8.72	7.32	2.64	1	Zadh2	zinc binding alcohol dehydrogenase, domain containing 2
10398859	7.85	6.46	2.63	1	Adssl1	adenylosuccinate synthetase like 1
10361186	7.62	6.22	2.63	1	Sertad4	SERTA domain containing 4
10401068	6.76	5.37	2.63	1	Sptb	spectrin beta, erythrocytic
10522208	8.35	6.96	2.63	1	Uchl1	ubiquitin carboxy-terminal hydrolase L1
10573319	6.53	5.14	2.62	1	Podnl1	podocan-like 1
10472598	6.55	5.18	2.6	1	Klhl23	kelch-like 23
10410892	9.19	7.82	2.6	1	Rasa1	RAS p21 protein activator 1
10372145	6.07	4.7	2.59	1	Alx1	ALX homeobox 1
10425370	6.68	5.31	2.59	1	Cacna1i	calcium channel, voltage-dependent, alpha 1I subunit
10472538	7.73	6.36	2.59	1	Dhrs9	dehydrogenase/reductase (SDR family) member 9
10523579	5.97	4.6	2.59	1	Arhgap24	Rho GTPase activating protein 24
10402708	8.41	7.04	2.58	1	Ckb	creatine kinase, brain
10481845	8.33	6.96	2.58	1	Mvb12b	multivesicular body subunit 12B
10414417	6.64	5.28	2.58	1	Peli2	pellino 2
10596014	7.31	5.95	2.56	1	Cldn18	claudin 18
10566454	9.07	7.72	2.56	1	Prkcdbp	protein kinase C, delta binding protein
10423855	6.74	5.39	2.56	1	Rims2	regulating synaptic membrane exocytosis 2
10588037	8.82	7.46	2.56	1	Rbp1	retinol binding protein 1, cellular
10585874	7.49	6.14	2.55	1	Hexa	hexosaminidase A
10493812	8.33	6.97	2.55	1	S100a4	S100 calcium binding protein A4
10454015	6.36	5.01	2.55	1	Ttc39c	tetratricopeptide repeat domain 39C
10463185	8.08	6.73	2.55	1	Ubtd1	ubiquitin domain containing 1
10454254	6.9	5.55	2.54	1	Dtna	dystrobrevin alpha
10406005	7.89	6.55	2.54	1	Irx2	Iroquois related homeobox 2 (Drosophila)
10438708	8.9	7.55	2.54	1	Masp1	mannan-binding lectin serine peptidase 1
10601980	6.72	5.38	2.54	1	Mum1l1	melanoma associated antigen (mutated) 1-like 1
10350806	5.97	4.63	2.54	1	Nphs2	nephrosis 2, podocin
10438769	5.01	3.67	2.53	1	Cldn1	claudin 1
10421911	4.93	3.59	2.53	1	Pcdh20	protocadherin 20
10571788	6.46	5.12	2.53	1	Vegfc	vascular endothelial growth factor C
10426544	10.28	8.95	2.52	1	Slc48a1	solute carrier family 48 (heme transporter), member 1
10351515	9.93	8.6	2.52	1	Rnu1b1	U1b1 small nuclear RNA; U1b6 small nuclear RNA; U1b2 small nuclear RNA; predicted gene, 22042; predicted gene, 26232; predicted gene, 24136; predicted gene, 26110; predicted gene, 24830; predicted gene, 25890; predicted gene, 22614
10497149	9.2	7.86	2.52	1	Wls	wntless homolog (Drosophila)
10487359	9.47	8.15	2.51	1	Itpripl1	inositol 1,4,5-triphosphate receptor interacting protein-like 1
10483698	8.67	7.35	2.5	1	Wipf1	WAS/WASL interacting protein family, member 1
10471474	7.1	5.78	2.49	1	Ak1	adenylate kinase 1
10496569	5.92	4.61	2.49	1	Gbp7	guanylate binding protein 7
10503448	5.44	4.12	2.49	1	Mmp16	matrix metallopeptidase 16
10594645	8.37	7.05	2.49	1	Rab8b	RAB8B, member RAS oncogene family
10362091	7.91	6.59	2.49	1	Raet1d	retinoic acid early transcript delta; retinoic acid early transcript beta; retinoic acid early transcript 1, alpha
10591739	7.44	6.13	2.48	1	Acp5	acid phosphatase 5, tartrate resistant
10421361	9.66	8.34	2.48	1	Bmp1	bone morphogenetic protein 1
10377938	10.47	9.16	2.48	1	Eno3	enolase 3, beta muscle
10479182	9.14	7.83	2.47	1	Gm14305	predicted gene 14305; predicted gene 14308; predicted gene 14430; predicted gene 14432; predicted gene 14434; RIKEN cDNA 0610010B08 gene; predicted gene 4724; predicted gene 14410; predicted gene 14295; predicted gene 14419; zinc finger protein 709-like; predicted gene 14306; predicted gene 14436; predicted gene 14391; predicted gene 6710
10490268	9.14	7.83	2.47	1	Gm14305	predicted gene 14305; predicted gene 14308; predicted gene 14430; predicted gene 14432; predicted gene 14434; RIKEN cDNA 0610010B08 gene; predicted gene 4724; predicted gene 14410; predicted gene 14295; predicted gene 14419; zinc finger protein 709-like; predicted gene 14306; predicted gene 14436; predicted gene 14391; predicted gene 6710
10490291	9.14	7.83	2.47	1	Gm14305	predicted gene 14305; predicted gene 14308; predicted gene 14430; predicted gene 14432; predicted gene 14434; RIKEN cDNA 0610010B08 gene; predicted gene 4724; predicted gene 14410; predicted gene 14295; predicted gene 14419; zinc finger protein 709-like; predicted gene 14306; predicted gene 14436; predicted gene 14391; predicted gene 6710
10479189	9.14	7.83	2.47	1	Gm14305	predicted gene 14305; predicted gene 14308; predicted gene 14430; predicted gene 14432; predicted gene 14434; RIKEN cDNA 0610010B08 gene; predicted gene 4724; predicted gene 14410; predicted gene 14295; predicted gene 14419; zinc finger protein 709-like; predicted gene 14306; predicted gene 14436; predicted gene 14391; predicted gene 6710
10490265	9.14	7.83	2.47	1	Gm14305	predicted gene 14305; predicted gene 14308; predicted gene 14430; predicted gene 14432; predicted gene 14434; RIKEN cDNA 0610010B08 gene; predicted gene 4724; predicted gene 14410; predicted gene 14295; predicted gene 14419; zinc finger protein 709-like; predicted gene 14306; predicted gene 14436; predicted gene 14391; predicted gene 6710
10490262	9.14	7.83	2.47	1	Gm14305	predicted gene 14305; predicted gene 14308; predicted gene 14430; predicted gene 14432; predicted gene 14434; RIKEN cDNA 0610010B08 gene; predicted gene 4724; predicted gene 14410; predicted gene 14295; predicted gene 14419; zinc finger protein 709-like; predicted gene 14306; predicted gene 14436; predicted gene 14391; predicted gene 6710
10490259	9.14	7.83	2.47	1	Gm14305	predicted gene 14305; predicted gene 14308; predicted gene 14430; predicted gene 14432; predicted gene 14434; RIKEN cDNA 0610010B08 gene; predicted gene 4724; predicted gene 14410; predicted gene 14295; predicted gene 14419; zinc finger protein 709-like; predicted gene 14306; predicted gene 14436; predicted gene 14391; predicted gene 6710
10581813	9.64	8.34	2.46	1	Mlkl	mixed lineage kinase domain-like
10576639	7.68	6.38	2.46	1	Nrp1	neuropilin 1
10492682	5.64	4.34	2.45	1	Fam198b	family with sequence similarity 198, member B
10601312	6.02	4.73	2.44	1	Chic1	cysteine-rich hydrophobic domain 1
10355152	8.56	7.28	2.44	1	Fzd5	frizzled homolog 5 (Drosophila)
10516211	7.94	6.65	2.44	1	Ndufs5	NADH dehydrogenase (ubiquinone) Fe-S protein 5
10505270	8.83	7.55	2.44	1	Slc31a2	solute carrier family 31, member 2
10544875	8.39	7.11	2.43	1	Scrn1	secernin 1
10505073	8.62	7.34	2.43	1	Zfp462	zinc finger protein 462
10375402	6.44	5.16	2.42	1	Adam19	a disintegrin and metallopeptidase domain 19 (meltrin beta)
10398368	6.58	5.31	2.42	1	Gm23347	predicted gene, 23347
10441565	8.02	6.75	2.42	1	Rps6ka2	ribosomal protein S6 kinase, polypeptide 2
10469695	6.21	4.94	2.41	1	Apbb1ip	amyloid beta (A4) precursor protein-binding, family B, member 1 interacting protein
10402554	6.86	5.6	2.41	1	Bcl11b	B cell leukemia/lymphoma 11B
10474619	9.21	7.94	2.41	1	Fmn1	formin 1
10553354	7.15	5.88	2.41	1	Nav2	neuron navigator 2
10592719	9.25	7.98	2.41	1	Oaf	OAF homolog (Drosophila)
10495285	7.98	6.7	2.41	1	Sort1	sortilin 1
10575799	7	5.74	2.4	1	Plcg2	phospholipase C, gamma 2
10375443	6.31	5.05	2.39	1	Havcr2	hepatitis A virus cellular receptor 2
10572130	7.46	6.21	2.39	1	Lpl	lipoprotein lipase
10410766	7.37	6.11	2.39	1	Nr2f1	nuclear receptor subfamily 2, group F, member 1
10554129	4.4	3.15	2.38	1	B130024G19Rik	RIKEN cDNA B130024G19 gene
10477986	6.73	5.48	2.37	1	Nnat	neuronatin
10400649	9.06	7.82	2.37	1	Pole2	polymerase (DNA directed), epsilon 2 (p59 subunit)
10588509	8.34	7.1	2.36	1	Pcbp4	poly(rC) binding protein 4
10399581	4.18	2.94	2.36	1	3110053B16Rik	RIKEN cDNA 3110053B16 gene
10482920	5.83	4.6	2.35	1	Cd302	CD302 antigen
10493108	5.93	4.7	2.35	1	Crabp2	cellular retinoic acid binding protein II
10373407	9.69	8.45	2.35	1	Esyt1	extended synaptotagmin-like protein 1
10543870	6.46	5.23	2.35	1	Npn2	neoplastic progression 2
10415408	5.69	4.46	2.35	1	Nynrin	NYN domain and retroviral integrase containing
10571233	6.89	5.67	2.34	1	Fut10	fucosyltransferase 10
10531737	8.21	6.99	2.34	1	Hpse	heparanase
10438347	7.2	5.98	2.33	1	Tbx1	T-box 1
10419223	8.11	6.9	2.32	1	Fermt2	fermitin family homolog 2 (Drosophila)
10402096	7.24	6.03	2.32	1	Ttc7b	tetratricopeptide repeat domain 7B
10480901	7.55	6.34	2.31	1	Nacc2	nucleus accumbens associated 2, BEN and BTB (POZ) domain containing
10359870	9.81	8.6	2.31	1	Pbx1	pre B cell leukemia homeobox 1
10500796	8.15	6.94	2.31	1	Gm22826	predicted gene, 22826
10423363	11.3	10.1	2.31	1	Ank	progressive ankylosis
10507677	6.11	4.92	2.29	1	Hivep3	human immunodeficiency virus type I enhancer binding protein 3
10415411	5.77	4.57	2.29	1	Nynrin	NYN domain and retroviral integrase containing
10461878	6.72	5.52	2.29	1	Prune2	prune homolog 2 (Drosophila)
10450374	10.47	9.28	2.28	1	D17H6S56E-5	DNA segment, Chr 17, human D6S56E 5
10539894	5.45	4.25	2.28	1	Mgll	monoglyceride lipase
10603431	10.28	9.09	2.28	1	Suv39h1	suppressor of variegation 3-9 homolog 1 (Drosophila)
10372503	5.62	4.44	2.27	1	Lgr5	leucine rich repeat containing G protein coupled receptor 5
10468929	10.21	9.02	2.27	1	Nmt2	N-myristoyltransferase 2
10523483	6.99	5.8	2.27	1	Prdm8	PR domain containing 8
10587829	7.5	6.32	2.27	1	Plod2	procollagen lysine, 2-oxoglutarate 5-dioxygenase 2
10355871	7.57	6.39	2.26	1	Obsl1	obscurin-like 1
10367775	8.36	7.18	2.26	1	Stxbp5	syntaxin binding protein 5 (tomosyn)
10587554	7.73	6.56	2.26	1	Tpbg	trophoblast glycoprotein
10601768	6.58	5.41	2.25	1	Armcx4	armadillo repeat containing, X-linked 4
10443319	7.51	6.33	2.25	1	Def6	differentially expressed in FDCP 6
10510299	6.26	5.1	2.24	1	Fbxo2	F-box protein 2
10476237	6.43	5.27	2.24	1	Hspa12b	heat shock protein 12B
10581996	7.24	6.08	2.23	1	Cdyl2	chromodomain protein, Y chromosome-like 2
10483865	7.88	6.72	2.23	1	Fkbp7	FK506 binding protein 7
10459084	6.03	4.88	2.23	1	Synpo	synaptopodin
10465943	8.54	7.39	2.21	1	Dagla	diacylglycerol lipase, alpha
10375051	6.47	5.33	2.21	1	Hba-a2	hemoglobin alpha, adult chain 2; hemoglobin alpha, adult chain 1
10469571	7.94	6.8	2.21	1	Otud1	OTU domain containing 1
10523974	5.8	4.66	2.21	1	Gm10419	predicted gene 10419
10487139	6.07	4.92	2.21	1	Shc4	SHC (Src homology 2 domain containing) family, member 4
10573637	8.18	7.04	2.2	1	Phkb	phosphorylase kinase beta
10388430	6.45	5.32	2.2	1	Serpinf1	serine (or cysteine) peptidase inhibitor, clade F, member 1
10591853	4.63	3.49	2.2	1	Tbx20	T-box 20
10573823	7.7	6.57	2.19	1	Chd9	chromodomain helicase DNA binding protein 9
10519951	6.84	5.71	2.19	1	Gsap	gamma-secretase activating protein
10404874	6.56	5.43	2.19	1	Mylip	myosin regulatory light chain interacting protein
10544133	7.56	6.43	2.19	1	Parp12	poly (ADP-ribose) polymerase family, member 12
10556302	6.18	5.05	2.18	1	Ampd3	adenosine monophosphate deaminase 3
10606730	6.23	5.1	2.18	1	Armcx6	armadillo repeat containing, X-linked 6
10407782	6.77	5.65	2.18	1	Edaradd	EDAR (ectodysplasin-A receptor)-associated death domain
10446928	9.41	8.28	2.18	1	Ltbp1	latent transforming growth factor beta binding protein 1
10584124	7.51	6.38	2.18	1	Arhgap32	Rho GTPase activating protein 32
10564211	5.96	4.83	2.18	1	Snrpn	small nuclear ribonucleoprotein N; SNRPN upstream reading frame
10531946	5.67	4.54	2.18	1	Zfp951	zinc finger protein 951
10375058	6.35	5.23	2.17	1	Hba-a2	hemoglobin alpha, adult chain 2; hemoglobin alpha, adult chain 1
10436788	6.04	4.92	2.17	1	Hunk	hormonally upregulated Neu-associated kinase
10534456	8.07	6.95	2.17	1	Hip1	huntingtin interacting protein 1
10406334	5.01	3.89	2.17	1	Mctp1	multiple C2 domains, transmembrane 1
10473356	7.09	5.97	2.17	1	Ube2l6	ubiquitin-conjugating enzyme E2L 6
10461723	9.55	8.44	2.16	1	Fam111a	family with sequence similarity 111, member A
10448081	8.27	7.16	2.16	1	Rgmb	repulsive guidance molecule family member B
10586433	6.79	5.68	2.16	1	Rbpms2	RNA binding protein with multiple splicing 2; predicted gene 3470
10495830	8.85	7.74	2.16	1	Sec24d	Sec24 related gene family, member D (S. cerevisiae)
10358894	8.63	7.52	2.16	1	Sord	sorbitol dehydrogenase
10508651	7.86	6.74	2.16	1	Sdc3	syndecan 3
10458569	7.88	6.78	2.15	1	Nr3c1	nuclear receptor subfamily 3, group C, member 1
10496494	8.74	7.64	2.15	1	Tspan5	tetraspanin 5
10357698	6.72	5.61	2.15	1	Tmcc2	transmembrane and coiled-coil domains 2
10607189	7.49	6.39	2.14	1	Amot	angiomotin
10469404	8.83	7.74	2.14	1	Cacnb2	calcium channel, voltage-dependent, beta 2 subunit
10565193	5.74	4.65	2.14	1	Hdgfrp3	hepatoma-derived growth factor, related protein 3
10502299	9.7	8.61	2.14	1	Nfkb1	nuclear factor of kappa light polypeptide gene enhancer in B cells 1, p105
10397002	9.01	7.91	2.14	1	Sipa1l1	signal-induced proliferation-associated 1 like 1
10436945	8.24	7.14	2.14	1	Slc5a3	solute carrier family 5 (inositol transporters), member 3
10549388	7.14	6.05	2.13	1	Pthlh	parathyroid hormone-like peptide
10604616	6.23	5.14	2.13	1	Plac1	placental specific protein 1
10398356	5.81	4.71	2.13	1	Gm24899	predicted gene, 24899; predicted gene, 26945
10592535	6	4.9	2.13	1	Sorl1	sortilin-related receptor, LDLR class A repeats-containing
10490777	7.72	6.63	2.13	1	Zfhx4	zinc finger homeodomain 4
10587655	6.04	4.96	2.13	1	Zfp949	zinc finger protein 949
10467907	8.08	6.99	2.12	1	Erlin1	ER lipid raft associated 1
10432972	8.36	7.28	2.12	1	Rarg	retinoic acid receptor, gamma
10368918	6.55	5.46	2.12	1	Sobp	sine oculis-binding protein homolog (Drosophila)
10523802	7.53	6.45	2.11	1	Cdc7	cell division cycle 7 (S. cerevisiae)
10574471	9.65	8.57	2.11	1	Cmtm3	CKLF-like MARVEL transmembrane domain containing 3
10595979	6.89	5.82	2.11	1	Mras	muscle and microspikes RAS
10373313	10.09	9.02	2.11	1	Nab2	Ngfi-A binding protein 2
10547469	7.51	6.44	2.11	1	Wnk1	WNK lysine deficient protein kinase 1
10561008	7.84	6.77	2.1	1	Ceacam1	carcinoembryonic antigen-related cell adhesion molecule 1
10536297	5.65	4.58	2.1	1	Ppp1r9a	protein phosphatase 1, regulatory (inhibitor) subunit 9A
10603809	4.47	3.4	2.1	1	LOC100503338	uncharacterized LOC100503338; predicted gene 14636
10485191	6.98	5.91	2.09	1	Prdm11	PR domain containing 11
10362102	6	4.94	2.09	1	Gm10825	predicted gene 10825; predicted gene, 26581; uncharacterized LOC102642552
10475437	8.36	7.3	2.09	1	Sord	sorbitol dehydrogenase
10397683	7.76	6.69	2.09	1	Ttc8	tetratricopeptide repeat domain 8
10373093	7.59	6.54	2.08	1	Dtx3	deltex 3 homolog (Drosophila)
10450694	7.32	6.26	2.08	1	H2-T22	histocompatibility 2, T region locus 22; histocompatibility 2, T region locus 9; histocompatibility 2, T region locus 10
10575497	7.15	6.09	2.08	1	Mtss1l	metastasis suppressor 1-like
10508829	7.01	5.95	2.08	1	Map3k6	mitogen-activated protein kinase kinase kinase 6
10474936	7.34	6.28	2.08	1	Spint1	serine protease inhibitor, Kunitz type 1
10587748	6.99	5.94	2.07	1	Adamts7	a disintegrin-like and metallopeptidase (reprolysin type) with thrombospondin type 1 motif, 7
10536273	7.59	6.54	2.07	1	Casd1	CAS1 domain containing 1
10482200	7.42	6.37	2.07	1	Dennd1a	DENN/MADD domain containing 1A
10524983	8.73	7.69	2.07	1	Med13l	mediator complex subunit 13-like
10425082	8.79	7.74	2.07	1	Kctd17	potassium channel tetramerisation domain containing 17
10458314	9.54	8.49	2.07	1	Tmem173	transmembrane protein 173
10418096	9.37	8.33	2.06	1	Dlg5	discs, large homolog 5 (Drosophila)
10526181	7.39	6.35	2.06	1	Gatsl2	GATS protein-like 2
10560945	7.06	6.01	2.06	1	Grik5	glutamate receptor, ionotropic, kainate 5 (gamma 2)
10582958	4.6	3.55	2.06	1	Gucy1a2	guanylate cyclase 1, soluble, alpha 2
10413398	6.33	5.28	2.06	1	Il17rd	interleukin 17 receptor D
10416181	8.56	7.53	2.05	1	Stc1	stanniocalcin 1
10466606	11.32	10.3	2.04	1	Anxa1	annexin A1
10359689	9.66	8.63	2.04	1	Atp1b1	ATPase, Na+/K+ transporting, beta 1 polypeptide
10363070	5.42	4.39	2.04	1	Gp49a	glycoprotein 49 A
10522503	6.26	5.23	2.04	1	Pdgfra	platelet derived growth factor receptor, alpha polypeptide
10605674	8.22	7.18	2.04	1	Pola1	polymerase (DNA directed), alpha 1
10476512	6.73	5.7	2.04	1	Snap25	synaptosomal-associated protein 25
10606315	6.96	5.92	2.04	1	Taf9b	TAF9B RNA polymerase II, TATA box binding protein (TBP)-associated factor
10573779	7.01	5.99	2.03	1	Nkd1	naked cuticle 1 homolog (Drosophila)
10427471	6.3	5.28	2.03	1	Osmr	oncostatin M receptor
10495685	7.09	6.06	2.03	1	Arhgap29	Rho GTPase activating protein 29
10371321	5.65	4.63	2.03	1	Slc41a2	solute carrier family 41, member 2
10430358	5.88	4.86	2.02	1	C1qtnf6	C1q and tumor necrosis factor related protein 6
10363112	6.9	5.88	2.02	1	Vgll2	vestigial like 2 homolog (Drosophila)
10586759	10.22	9.21	2.01	1	Bnip2	BCL2/adenovirus E1B interacting protein 2
10584259	5.46	4.45	2.01	1	Fez1	fasciculation and elongation protein zeta 1 (zygin I)
10400803	6.33	5.32	2.01	1	Gm23579	predicted gene, 23579
10590343	8.17	7.16	2.01	1	Trak1	trafficking protein, kinesin binding 1
10367973	8.15	7.15	2	1	Aig1	androgen-induced 1
10594144	6.9	5.9	2	1	Bbs4	Bardet-Biedl syndrome 4 (human)
10604633	7.88	6.89	2	1	Cxx1b	CAAX box 1B; CAAX box 1A
10521515	7.33	6.34	2	1	Evc2	Ellis van Creveld syndrome 2
10404975	6.43	5.43	2	1	Id4	inhibitor of DNA binding 4
10591967	5.31	4.3	2	1	Jam3	junction adhesion molecule 3
10401028	8.49	7.48	2	1	Sgpp1	sphingosine-1-phosphate phosphatase 1
10378253	6.17	5.18	1.99	1	Camkk1	calcium/calmodulin-dependent protein kinase kinase 1, alpha
10607143	6.31	5.32	1.99	1	Capn6	calpain 6
10574220	9.33	8.34	1.99	1	Cx3cl1	chemokine (C-X3-C motif) ligand 1
10548785	10.88	9.89	1.99	1	Dynlt1f	dynein light chain Tctex-type 1F; dynein light chain Tctex-type 1A; dynein light chain Tctex-type 1C; dynein light chain Tctex-type 1B; dynein light chain Tctex-type 1, pseuodogene 1
10388958	5.36	4.37	1.99	1	Evi2a	ecotropic viral integration site 2a; ecotropic viral integration site 2b; Evi2a-Evi2b readthrough; predicted gene 21975
10460603	9.62	8.63	1.99	1	Efemp2	epidermal growth factor-containing fibulin-like extracellular matrix protein 2
10428707	6.84	5.84	1.99	1	Has2	hyaluronan synthase 2
10429573	8.06	7.07	1.98	1	Ly6c2	lymphocyte antigen 6 complex, locus C2; lymphocyte antigen 6 complex, locus C1
10427095	9.41	8.42	1.98	1	Tenc1	tensin like C1 domain-containing phosphatase
10373571	8.32	7.34	1.98	1	Tmem198b	transmembrane protein 198b
10546430	7.96	6.99	1.97	1	Adamts9	a disintegrin-like and metallopeptidase (reprolysin type) with thrombospondin type 1 motif, 9
10521498	6.57	5.59	1.97	1	Crmp1	collapsin response mediator protein 1
10567010	6.03	5.05	1.97	1	Dkk3	dickkopf homolog 3 (Xenopus laevis)
10370754	7.69	6.71	1.97	1	Dos	downstream of Stk11
10447594	10.85	9.87	1.97	1	Dynlt1f	dynein light chain Tctex-type 1F; dynein light chain Tctex-type 1A; dynein light chain Tctex-type 1C; dynein light chain Tctex-type 1B; dynein light chain Tctex-type 1, pseuodogene 1
10505109	8.78	7.8	1.97	1	Fam206a	family with sequence similarity 206, member A
10347669	7.19	6.21	1.97	1	Inha	inhibin alpha
10484927	9.64	8.66	1.97	1	Slc39a13	solute carrier family 39 (metal ion transporter), member 13
10604637	7.87	6.9	1.96	1	Cxx1b	CAAX box 1B; CAAX box 1A
10445574	9.37	8.4	1.96	1	Cul7	cullin 7
10509168	7.07	6.1	1.96	1	E2f2	E2F transcription factor 2
10529206	7.68	6.7	1.96	1	Fndc4	fibronectin type III domain containing 4
10362596	7.89	6.93	1.96	1	Fyn	Fyn proto-oncogene
10360834	8.25	7.28	1.96	1	Hlx	H2.0-like homeobox
10511703	7.13	6.16	1.96	1	Ripk2	receptor (TNFRSF)-interacting serine-threonine kinase 2
10351390	8.49	7.53	1.96	1	Tada1	transcriptional adaptor 1
10505132	6.21	5.24	1.95	1	Akap2	A kinase (PRKA) anchor protein 2
10441392	6.58	5.62	1.95	1	Cldn20	claudin 20
10404407	6.45	5.49	1.95	1	Foxc1	forkhead box C1
10398364	6.4	5.43	1.95	1	DQ267102	snoRNA DQ267102
10367734	4.47	3.51	1.95	1	Ust	uronyl-2-sulfotransferase
10474860	8.23	7.27	1.94	1	Chst14	carbohydrate (N-acetylgalactosamine 4-0) sulfotransferase 14
10408225	10.45	9.49	1.94	1	Hist1h4c	histone cluster 1, H4c; histone cluster 1, H4m; histone cluster 1, H4b; histone cluster 1, H4a; histone cluster 4, H4; histone cluster 1, H4n; histone cluster 1, H4k; histone cluster 1, H4j; histone cluster 1, H4i; histone cluster 1, H4f; histone cluster 1, H4d; histone cluster 2, H4; histone cluster 1, H4h
10428755	7.2	6.25	1.94	1	Zhx1	zinc fingers and homeoboxes 1; RIKEN cDNA 9130401M01 gene
10574018	7.74	6.79	1.93	1	Mt3	metallothionein 3
10400762	9.35	8.4	1.93	1	Map4k5	mitogen-activated protein kinase kinase kinase kinase 5
10463704	6.47	5.53	1.92	1	As3mt	arsenic (+3 oxidation state) methyltransferase
10491695	6.94	6	1.92	1	Bbs12	Bardet-Biedl syndrome 12 (human)
10345074	5.07	4.13	1.92	1	Cetn4	centrin 4; centrin-4-like
10380699	7.4	6.46	1.92	1	Copz2	coatomer protein complex, subunit zeta 2
10515090	7.63	6.69	1.92	1	Cdkn2c	cyclin-dependent kinase inhibitor 2C (p18, inhibits CDK4)
10452648	6.76	5.82	1.92	1	Emilin2	elastin microfibril interfacer 2
10395163	10.04	9.1	1.92	1	Lamb1	laminin B1
10584674	6.46	5.52	1.92	1	Mcam	melanoma cell adhesion molecule
10598018	6.87	5.93	1.92	1	mt-Tf	mitochondrially encoded tRNA phenylalanine
10480324	6.44	5.5	1.92	1	Skida1	SKI/DACH domain containing 1
10590918	8.41	7.48	1.91	1	Amotl1	angiomotin-like 1
10490903	8.81	7.87	1.91	1	Car13	carbonic anhydrase 13
10463476	5.47	4.54	1.91	1	Kazald1	Kazal-type serine peptidase inhibitor domain 1
10411915	8.91	7.97	1.91	1	Ppwd1	peptidylprolyl isomerase domain and WD repeat containing 1
10511333	5.9	4.97	1.91	1	Plag1	pleiomorphic adenoma gene 1
10484425	8.92	7.99	1.91	1	2700094K13Rik	RIKEN cDNA 2700094K13 gene
10450519	9.39	8.46	1.91	1	Tcf19	transcription factor 19
10563780	10.22	9.29	1.9	1	E2f8	E2F transcription factor 8
10523376	5.56	4.63	1.9	1	Fras1	Fraser syndrome 1 homolog (human)
10462613	6.1	5.18	1.9	1	Ifit2	interferon-induced protein with tetratricopeptide repeats 2
10469358	8.53	7.61	1.9	1	Mrc1	mannose receptor, C type 1
10476314	7.9	6.98	1.9	1	Prnp	prion protein
10534718	8.47	7.54	1.9	1	Trip6	thyroid hormone receptor interactor 6
10571657	8.22	7.31	1.89	1	Acsl1	acyl-CoA synthetase long-chain family member 1
10400304	9.14	8.22	1.89	1	Egln3	egl-9 family hypoxia-inducible factor 3
10481540	7.53	6.61	1.89	1	Fnbp1	formin binding protein 1
10536505	10.31	9.39	1.89	1	Met	met proto-oncogene
10468992	9.47	8.56	1.88	1	Frmd4a	FERM domain containing 4A
10367252	8.49	7.58	1.88	1	Pan2	PAN2 polyA specific ribonuclease subunit homolog (S. cerevisiae)
10410695	8.43	7.52	1.88	1	Rhobtb3	Rho-related BTB domain containing 3
10607412	2.67	1.76	1.88	1	4921511M17Rik	RIKEN cDNA 4921511M17 gene; predicted gene 10057; predicted gene 15140; spermatogenesis associated multipass transmembrane protein 1; predicted gene 15143; predicted pseudogene 16445; predicted pseudogene 5947; predicted pseudogene 5646; predicted pseudogene 5645
10607409	2.67	1.76	1.88	1	4921511M17Rik	RIKEN cDNA 4921511M17 gene; predicted gene 10057; predicted gene 15140; spermatogenesis associated multipass transmembrane protein 1; predicted gene 15143; predicted pseudogene 16445; predicted pseudogene 5947; predicted pseudogene 5646; predicted pseudogene 5645
10569972	5.88	4.98	1.87	1	Cers4	ceramide synthase 4
10379511	6.29	5.39	1.87	1	Ccl2	chemokine (C-C motif) ligand 2
10499095	6.63	5.73	1.87	1	Fam160a1	family with sequence similarity 160, member A1
10544906	6.45	5.55	1.87	1	Ggct	gamma-glutamyl cyclotransferase
10514255	8.49	7.59	1.87	1	Mllt3	myeloid/lymphoid or mixed-lineage leukemia (trithorax homolog, Drosophila); translocated to, 3
10603598	6.24	5.33	1.87	1	Rpgr	retinitis pigmentosa GTPase regulator
10423520	6.56	5.66	1.87	1	Sema5a	sema domain, seven thrombospondin repeats (type 1 and type 1-like), transmembrane domain (TM) and short cytoplasmic domain, (semaphorin) 5A
10351259	7.89	6.98	1.87	1	Slc19a2	solute carrier family 19 (thiamine transporter), member 2
10457888	8.59	7.69	1.87	1	Tpgs2	tubulin polyglutamylase complex subunit 2
10546233	3.61	2.71	1.87	1	Vmn1r43	vomeronasal 1 receptor 43
10541034	6.16	5.25	1.87	1	Zfand4	zinc finger, AN1-type domain 4
10421488	9.49	8.6	1.86	1	Fndc3a	fibronectin type III domain containing 3A
10510700	6.13	5.24	1.86	1	Gpr153	G protein-coupled receptor 153
10412667	8.01	7.12	1.86	1	Ptprg	protein tyrosine phosphatase, receptor type, G
10582719	6.58	5.69	1.86	1	Sipa1l2	signal-induced proliferation-associated 1 like 2
10475218	6.25	5.35	1.86	1	Stard9	START domain containing 9
10528038	4.98	4.09	1.85	1	Adam22	a disintegrin and metallopeptidase domain 22
10430626	8.03	7.14	1.85	1	Cbx6	chromobox 6; neuronal pentraxin receptor; neuronal pentraxin chromo domain
10479228	9.1	8.21	1.85	1	Etohi1	ethanol induced 1
10405211	8.54	7.65	1.85	1	Gadd45g	growth arrest and DNA-damage-inducible 45 gamma
10446771	9.76	8.87	1.85	1	Lclat1	lysocardiolipin acyltransferase 1
10507477	3.71	2.82	1.85	1	Gm23287	predicted gene, 23287
10369620	8.75	7.86	1.85	1	2510003E04Rik	RIKEN cDNA 2510003E04 gene
10381460	10.7	9.81	1.85	1	Rnu2-10	U2 small nuclear RNA 10; RAD52 motif 1; predicted gene, 25813; predicted gene, 24950; predicted gene, 25202; predicted gene, 23971; predicted gene, 23849; predicted gene, 26316; predicted gene, 24763
10381470	10.7	9.81	1.85	1	Rnu2-10	U2 small nuclear RNA 10; RAD52 motif 1; predicted gene, 25813; predicted gene, 24950; predicted gene, 25202; predicted gene, 23971; predicted gene, 23849; predicted gene, 26316; predicted gene, 24763
10391488	10.7	9.81	1.85	1	Rnu2-10	U2 small nuclear RNA 10; RAD52 motif 1; predicted gene, 25813; predicted gene, 24950; predicted gene, 25202; predicted gene, 23971; predicted gene, 23849; predicted gene, 26316; predicted gene, 24763
10381472	10.7	9.81	1.85	1	Rnu2-10	U2 small nuclear RNA 10; RAD52 motif 1; predicted gene, 25813; predicted gene, 24950; predicted gene, 25202; predicted gene, 23971; predicted gene, 23849; predicted gene, 26316; predicted gene, 24763
10473312	6.49	5.61	1.84	1	Fam171b	family with sequence similarity 171, member B
10423825	8.87	7.99	1.84	1	Fzd6	frizzled homolog 6 (Drosophila)
10352143	5.58	4.7	1.84	1	Kif26b	kinesin family member 26B
10476443	5.56	4.68	1.84	1	Plcb4	phospholipase C, beta 4
10535053	6.34	5.46	1.84	1	Prkar1b	protein kinase, cAMP dependent regulatory, type I beta
10601878	4.04	3.16	1.84	1	Tceal1	transcription elongation factor A (SII)-like 1
10600825	5.19	4.31	1.84	1	Zc3h12b	zinc finger CCCH-type containing 12B
10575213	8.88	8	1.84	1	Zfhx3	zinc finger homeobox 3
10475625	7.4	6.53	1.83	1	Eid1	EP300 interacting inhibitor of differentiation 1
10399202	4.66	3.78	1.83	1	Macc1	metastasis associated in colon cancer 1
10490794	6.31	5.43	1.83	1	Pkia	protein kinase inhibitor, alpha
10595702	5.74	4.87	1.83	1	1190002N15Rik	RIKEN cDNA 1190002N15 gene
10382200	5.96	5.1	1.82	1	Cep112	centrosomal protein 112
10496091	5.72	4.85	1.82	1	Lef1	lymphoid enhancer binding factor 1
10467041	7.04	6.18	1.82	1	Asah2	N-acylsphingosine amidohydrolase 2
10555323	7.83	6.96	1.82	1	P4ha3	procollagen-proline, 2-oxoglutarate 4-dioxygenase (proline 4-hydroxylase), alpha polypeptide III
10412882	6.88	6.01	1.82	1	Thrb	thyroid hormone receptor beta
10442194	4.29	3.42	1.82	1	Zfp677	zinc finger protein 677
10413710	10.88	10.02	1.81	1	Nt5dc2	5-nucleotidase domain containing 2
10577712	4.8	3.94	1.81	1	Adam5	a disintegrin and metallopeptidase domain 5
10391490	8.62	7.76	1.81	1	Etv4	ets variant 4
10447799	8.36	7.5	1.81	1	Igf2r	insulin-like growth factor 2 receptor
10403229	5.61	4.76	1.81	1	Itgb8	integrin beta 8
10359890	9.02	8.16	1.81	1	Nuf2	NUF2, NDC80 kinetochore complex component, homolog (S. cerevisiae)
10494460	7.77	6.91	1.81	1	Pex11b	peroxisomal biogenesis factor 11 beta
10531588	6.39	5.54	1.81	1	Prkg2	protein kinase, cGMP-dependent, type II
10599686	6.4	5.54	1.81	1	Zfp449	zinc finger protein 449
10587534	7.46	6.61	1.8	1	Bckdhb	branched chain ketoacid dehydrogenase E1, beta polypeptide
10584142	7.77	6.92	1.8	1	Ets1	E26 avian leukemia oncogene 1, 5 domain
10471067	7.98	7.13	1.8	1	Prrx2	paired related homeobox 2
10425138	8.27	7.42	1.8	1	Sh3bp1	SH3-domain binding protein 1
10421309	8.94	8.1	1.8	1	Slc39a14	solute carrier family 39 (zinc transporter), member 14
10600210	9.31	8.47	1.8	1	Slc6a8	solute carrier family 6 (neurotransmitter transporter, creatine), member 8
10395320	8.26	7.41	1.8	1	Twist1	twist basic helix-loop-helix transcription factor 1
10593497	7.35	6.5	1.8	1	Zc3h12c	zinc finger CCCH type containing 12C
10347650	6.62	5.78	1.79	1	Asic4	acid-sensing (proton-gated) ion channel family member 4
10545372	7.83	6.99	1.79	1	Atoh8	atonal homolog 8 (Drosophila)
10591517	8.14	7.31	1.79	1	Cdkn2d	cyclin-dependent kinase inhibitor 2D (p19, inhibits CDK4)
10428672	7.42	6.58	1.79	1	Dscc1	defective in sister chromatid cohesion 1 homolog (S. cerevisiae)
10607475	9.38	8.54	1.79	1	Prdx4	peroxiredoxin 4
10413047	6.88	6.04	1.79	1	Plau	plasminogen activator, urokinase
10451372	7	6.16	1.79	1	Ptk7	PTK7 protein tyrosine kinase 7
10405566	6.69	5.85	1.79	1	Slc25a48	solute carrier family 25, member 48
10464529	9.02	8.18	1.79	1	Tcirg1	T cell, immune regulator 1, ATPase, H+ transporting, lysosomal V0 protein A3
10578688	10.46	9.62	1.79	1	Rnu2-10	U2 small nuclear RNA 10; RAD52 motif 1; predicted gene, 25813; predicted gene, 24950; predicted gene, 25202; predicted gene, 23971; predicted gene, 23849; predicted gene, 26316; predicted gene, 24763
10402721	8.47	7.63	1.79	1	Xrcc3	X-ray repair complementing defective repair in Chinese hamster cells 3
10389207	6.33	5.49	1.78	1	Ccl5	chemokine (C-C motif) ligand 5
10402061	5.31	4.48	1.78	1	Eml5	echinoderm microtubule associated protein like 5
10486396	9.49	8.66	1.78	1	Ehd4	EH-domain containing 4
10502845	7.88	7.05	1.78	1	Fam73a	family with sequence similarity 73, member A
10480145	10.75	9.92	1.78	1	Rsu1	Ras suppressor protein 1
10445325	5.88	5.05	1.78	1	Rcan2	regulator of calcineurin 2
10463981	5.49	4.66	1.78	1	Rbm20	RNA binding motif protein 20
10351182	6.47	5.63	1.78	1	Sele	selectin, endothelial cell
10473118	8.79	7.96	1.78	1	Ube2e3	ubiquitin-conjugating enzyme E2E 3
10524098	6.33	5.5	1.78	1	Zfp605	zinc finger protein 605
10491354	7.8	6.97	1.78	1	Zfp639	zinc finger protein 639
10372618	8.32	7.5	1.77	1	Frs2	fibroblast growth factor receptor substrate 2
10564220	7.49	6.67	1.77	1	Gkap1	G kinase anchoring protein 1
10462035	6.02	5.2	1.77	1	Ldhb	lactate dehydrogenase B; predicted gene 5514
10547100	7.61	6.79	1.77	1	Plxnd1	plexin D1
10511580	8.58	7.76	1.77	1	Pdp1	pyruvate dehyrogenase phosphatase catalytic subunit 1
10463695	6.59	5.77	1.77	1	2010012O05Rik	RIKEN cDNA 2010012O05 gene
10425799	6.87	6.04	1.77	1	Rnu12	RNA U12, small nuclear; predicted gene, 23502; predicted gene, 24525
10457183	7.81	6.99	1.77	1	Tmx3	thioredoxin-related transmembrane protein 3
10428827	8.94	8.12	1.77	1	Tmem65	transmembrane protein 65
10365833	4.92	4.09	1.77	1	Usp44	ubiquitin specific peptidase 44
10419296	9.01	8.18	1.77	1	Wdhd1	WD repeat and HMG-box DNA binding protein 1
10396699	7.89	7.08	1.76	1	Fntb	farnesyltransferase, CAAX box, beta
10409660	7.64	6.82	1.76	1	Gkap1	G kinase anchoring protein 1
10581664	7.28	6.46	1.76	1	Il34	interleukin 34
10421581	7.06	6.24	1.76	1	Lrch1	leucine-rich repeats and calponin homology (CH) domain containing 1
10588043	6.81	6	1.76	1	Rbp2	retinol binding protein 2, cellular
10489051	7.71	6.9	1.76	1	5730471H19Rik	RIKEN cDNA 5730471H19 gene
10572647	7.3	6.48	1.76	1	Slc27a1	solute carrier family 27 (fatty acid transporter), member 1
10508436	5.9	5.08	1.76	1	Sync	syncoilin
10361139	5.93	5.11	1.76	1	Traf5	TNF receptor-associated factor 5
10464030	5.78	4.98	1.75	1	Adra2a	adrenergic receptor, alpha 2a
10444658	11.58	10.77	1.75	1	Clic1	chloride intracellular channel 1
10602401	8.1	7.3	1.75	1	Fgd1	FYVE, RhoGEF and PH domain containing 1
10538590	5.75	4.94	1.75	1	Herc6	hect domain and RLD 6
10572046	3.87	3.06	1.75	1	Gm10663	predicted gene 10663
10603736	10.45	9.64	1.75	1	Rdm1	RAD52 motif 1; predicted gene, 24950; predicted gene, 25202; predicted gene, 23971; predicted gene, 23849; U2 small nuclear RNA 10; predicted gene, 25813; predicted gene, 26316; predicted gene, 24763
10489127	8.34	7.53	1.75	1	Rbl1	retinoblastoma-like 1 (p107)
10446074	9.9	9.1	1.75	1	Uhrf1	ubiquitin-like, containing PHD and RING finger domains, 1
10410092	8.58	7.77	1.75	1	Zfp367	zinc finger protein 367
10416004	7.46	6.66	1.75	1	Zfp395	zinc finger protein 395
10365428	7.87	7.08	1.74	1	Btbd11	BTB (POZ) domain containing 11
10443463	8.29	7.49	1.74	1	Cdkn1a	cyclin-dependent kinase inhibitor 1A (P21)
10347481	5.9	5.1	1.74	1	Cyp27a1	cytochrome P450, family 27, subfamily a, polypeptide 1
10421723	8.02	7.22	1.74	1	Dnajc15	DnaJ (Hsp40) homolog, subfamily C, member 15
10591816	8.28	7.48	1.74	1	Dpy19l1	dpy-19-like 1 (C. elegans)
10410351	6.38	5.58	1.74	1	AA987161	expressed sequence AA987161
10543120	8.43	7.63	1.74	1	Ica1	islet cell autoantigen 1
10554752	4.71	3.92	1.74	1	Nox4	NADPH oxidase 4
10416037	9.25	8.45	1.74	1	Pbk	PDZ binding kinase
10444244	5.77	4.97	1.74	1	Tap1	transporter 1, ATP-binding cassette, sub-family B (MDR/TAP)
10391454	9.36	8.56	1.74	1	Vat1	vesicle amine transport protein 1 homolog (T californica)
10417972	7.92	7.12	1.73	1	Camk2g	calcium/calmodulin-dependent protein kinase II gamma
10371296	5.28	4.49	1.73	1	Glt8d2	glycosyltransferase 8 domain containing 2
10606473	4.74	3.95	1.73	1	Hdx	highly divergent homeobox; predicted gene 9927
10399087	8.49	7.7	1.73	1	Ncapg2	non-SMC condensin II complex, subunit G2
10512065	6.74	5.95	1.73	1	Gm12387	predicted gene 12387
10490250	10.32	9.53	1.73	1	Gm14295	predicted gene 14295; predicted gene 14419; predicted gene 14305; predicted gene 14432; predicted gene 14391; predicted gene 6710; predicted gene 4724; predicted gene 14308; RIKEN cDNA 0610010B08 gene; predicted gene 14434; predicted gene 14430; predicted gene 14410; ethanol induced 1; zinc finger protein 931; predicted gene 14326; predicted gene 14399; predicted gene 14325; RIKEN cDNA 2210418O10…
10479176	10.32	9.53	1.73	1	Gm14295	predicted gene 14295; predicted gene 14419; predicted gene 14305; predicted gene 14432; predicted gene 14391; predicted gene 6710; predicted gene 4724; predicted gene 14308; RIKEN cDNA 0610010B08 gene; predicted gene 14434; predicted gene 14430; predicted gene 14410; ethanol induced 1; zinc finger protein 931; predicted gene 14326; predicted gene 14399; predicted gene 14325; RIKEN cDNA 2210418O10…
10566767	6.95	6.16	1.73	1	St5	suppression of tumorigenicity 5
10598678	9.85	9.07	1.73	1	Usp9x	ubiquitin specific peptidase 9, X chromosome
10546452	8.12	7.33	1.72	1	Adamts9	a disintegrin-like and metallopeptidase (reprolysin type) with thrombospondin type 1 motif, 9
10606868	4.6	3.82	1.72	1	Bex1	brain expressed gene 1
10502552	7.39	6.61	1.72	1	Clca1	chloride channel calcium activated 1
10448117	6.38	5.6	1.72	1	Has1	hyaluronan synthase1
10398831	8.69	7.91	1.72	1	Inf2	inverted formin, FH2 and WH2 domain containing
10595981	7.42	6.64	1.72	1	Mras	muscle and microspikes RAS
10445237	5.6	4.82	1.72	1	Ptchd4	patched domain containing 4
10360418	3.59	2.81	1.72	1	Rgs7	regulator of G protein signaling 7
10596137	9.49	8.71	1.72	1	Srprb	signal recognition particle receptor, B subunit
10507040	6.68	5.89	1.72	1	Spata6	spermatogenesis associated 6
10594911	6.86	6.07	1.72	1	Tex9	testis expressed gene 9
10425333	6.76	5.98	1.71	1	Apobec3	apolipoprotein B mRNA editing enzyme, catalytic polypeptide 3
10399874	9	8.23	1.71	1	Bcap29	B cell receptor associated protein 29
10376938	5.1	4.32	1.71	1	Cdrt4	CMT1A duplicated region transcript 4
10404069	10.69	9.92	1.71	1	Hist1h1a	histone cluster 1, H1a
10387170	6.33	5.55	1.71	1	Ntn1	netrin 1
10444932	8.73	7.96	1.71	1	Ppp1r18	protein phosphatase 1, regulatory subunit 18
10400413	8.09	7.32	1.71	1	Ralgapa1	Ral GTPase activating protein, alpha subunit 1
10548899	5.58	4.8	1.71	1	Rerg	RAS-like, estrogen-regulated, growth-inhibitor
10489107	9.58	8.8	1.71	1	Samhd1	SAM domain and HD domain, 1
10441511	8.17	7.39	1.71	1	Tmem181a	transmembrane protein 181A; transmembrane protein 181C, pseudogene; transmembrane protein 181B, pseudogene
10571111	7.94	7.17	1.71	1	Zfp703	zinc finger protein 703
10400137	7.76	7	1.7	1	Dnajb9	DnaJ (Hsp40) homolog, subfamily B, member 9
10538617	8.06	7.3	1.7	1	Lancl2	LanC (bacterial lantibiotic synthetase component C)-like 2
10546510	8.7	7.94	1.7	1	Lrig1	leucine-rich repeats and immunoglobulin-like domains 1
10371176	10.19	9.43	1.7	1	Nfic	nuclear factor I/C
10355813	9.19	8.42	1.7	1	Ptprn	protein tyrosine phosphatase, receptor type, N
10524345	9.14	8.38	1.7	1	Tpst2	protein-tyrosine sulfotransferase 2
10506883	8.99	8.22	1.7	1	Rab3b	RAB3B, member RAS oncogene family
10577326	7.38	6.61	1.7	1	Xkr5	X Kell blood group precursor-related family, member 5
10603887	4.42	3.66	1.7	1	Zfp300	zinc finger protein 300
10513061	7.53	6.77	1.69	1	Ctnnal1	catenin (cadherin associated protein), alpha-like 1
10427303	5.67	4.91	1.69	1	Hoxc4	homeobox C4
10355141	9.22	8.46	1.69	1	Klf7	Kruppel-like factor 7 (ubiquitous)
10368981	5.07	4.31	1.69	1	Lin28b	lin-28 homolog B (C. elegans)
10357436	10.19	9.44	1.69	1	Mcm6	minichromosome maintenance deficient 6 (MIS5 homolog, S. pombe) (S. cerevisiae)
10458046	6.15	5.39	1.69	1	Nrep	neuronal regeneration related protein
10471721	7.21	6.45	1.69	1	Ptgs1	prostaglandin-endoperoxide synthase 1
10396383	7.5	6.74	1.69	1	Slc38a6	solute carrier family 38, member 6
10474671	8.77	8.01	1.69	1	Spred1	sprouty protein with EVH-1 domain 1, related sequence
10381934	5.89	5.14	1.69	1	Tanc2	tetratricopeptide repeat, ankyrin repeat and coiled-coil containing 2
10500183	7.59	6.84	1.68	1	Adamtsl4	ADAMTS-like 4
10402787	9.9	9.15	1.68	1	Ahnak2	AHNAK nucleoprotein 2
10361250	4.92	4.17	1.68	1	Camk1g	calcium/calmodulin-dependent protein kinase I gamma
10545623	8.37	7.62	1.68	1	Dok1	docking protein 1
10529613	7.86	7.12	1.68	1	Evc	Ellis van Creveld gene syndrome
10458247	6.14	5.4	1.68	1	Lrrtm2	leucine rich repeat transmembrane neuronal 2
10447190	8.09	7.35	1.68	1	Plekhh2	pleckstrin homology domain containing, family H (with MyTH4 domain) member 2
10514329	6.35	5.6	1.68	1	Gm10580	predicted gene 10580; predicted gene 10581; predicted gene 10582; predicted gene 10583; predicted gene, 26525; predicted gene, 26867; interferon zeta
10485357	7.48	6.73	1.68	1	Gm10800	predicted gene 10800
10442580	12.46	11.71	1.68	1	Rps2	ribosomal protein S2; predicted gene 8842; predicted gene 8841; predicted gene 10420; predicted gene 6139
10381458	10.56	9.81	1.68	1	Rnu2-10	U2 small nuclear RNA 10; RAD52 motif 1; predicted gene, 25813; predicted gene, 24950; predicted gene, 25202; predicted gene, 23971; predicted gene, 23849; predicted gene, 26316; predicted gene, 24763
10521136	9.16	8.41	1.68	1	Whsc1	Wolf-Hirschhorn syndrome candidate 1 (human)
10551724	8.82	8.07	1.68	1	Yif1b	Yip1 interacting factor homolog B (S. cerevisiae)
10475941	6.58	5.83	1.68	1	Zc3h6	zinc finger CCCH type containing 6
10404178	10.4	9.65	1.67	1	BC005537	cDNA sequence BC005537
10476252	9.29	8.55	1.67	1	Cdc25b	cell division cycle 25B
10588495	9.98	9.24	1.67	1	Dusp7	dual specificity phosphatase 7
10416126	5.32	4.58	1.67	1	Ebf2	early B cell factor 2
10594800	6.47	5.73	1.67	1	Fam63b	family with sequence similarity 63, member B
10457853	8.98	8.24	1.67	1	Ino80c	INO80 complex subunit C
10416155	8.68	7.94	1.67	1	Kctd9	potassium channel tetramerisation domain containing 9
10416700	6.13	5.39	1.67	1	Pcdh17	protocadherin 17
10460118	7.84	7.1	1.67	1	Socs6	suppressor of cytokine signaling 6
10481949	6.52	5.78	1.67	1	Traf1	TNF receptor-associated factor 1
10454310	9.38	8.64	1.67	1	Galnt1	UDP-N-acetyl-alpha-D-galactosamine:polypeptide N-acetylgalactosaminyltransferase 1
10398378	2.5	1.76	1.67	1	LOC102642047	uncharacterized LOC102642047; predicted gene, 25856
10572727	4.74	4	1.67	1	Zfp882	zinc finger protein 882
10592201	8.6	7.86	1.66	1	Chek1	checkpoint kinase 1
10466947	9.55	8.81	1.66	1	Ermp1	endoplasmic reticulum metallopeptidase 1
10424287	6.94	6.21	1.66	1	Fer1l6	fer-1-like 6 (C. elegans)
10540401	4.69	3.96	1.66	1	Lrrn1	leucine rich repeat protein 1, neuronal
10416215	8.24	7.51	1.66	1	Loxl2	lysyl oxidase-like 2; predicted gene, 21451
10361065	8.89	8.16	1.66	1	Mfsd7b	major facilitator superfamily domain containing 7B
10490843	2.6	1.87	1.66	1	Gm9833	myelin basic protein expression factor 2, repressor pseudogene
10481056	8.03	7.29	1.66	1	Notch1	notch 1
10485792	3.06	2.32	1.66	1	Olfr268-ps1	olfactory receptor 268, pseudogene 1
10475027	7.07	6.34	1.66	1	Tyro3	TYRO3 protein tyrosine kinase 3
10394258	6.52	5.79	1.65	1	Adcy3	adenylate cyclase 3
10396108	10.93	10.21	1.65	1	Arf6	ADP-ribosylation factor 6
10402783	8.18	7.45	1.65	1	Ahnak2	AHNAK nucleoprotein 2
10526772	8.13	7.41	1.65	1	Cnpy4	canopy 4 homolog (zebrafish)
10421029	8.62	7.9	1.65	1	Cdca2	cell division cycle associated 2
10392183	8.45	7.73	1.65	1	Ern1	endoplasmic reticulum (ER) to nucleus signalling 1
10512574	7.24	6.51	1.65	1	Gba2	glucosidase beta 2
10463224	8.95	8.23	1.65	1	Marveld1	MARVEL (membrane-associating) domain containing 1
10572906	10.06	9.34	1.65	1	Mcm5	minichromosome maintenance deficient 5, cell division cycle 46 (S. cerevisiae)
10406434	5.58	4.85	1.65	1	Mef2c	myocyte enhancer factor 2C
10543471	7.71	6.99	1.65	1	Pot1a	protection of telomeres 1A
10492590	7.71	6.99	1.65	1	Ppm1l	protein phosphatase 1 (formerly 2C)-like
10476759	9.15	8.43	1.65	1	Rin2	Ras and Rab interactor 2
10579776	9.67	8.95	1.65	1	Arhgap10	Rho GTPase activating protein 10
10413419	6.98	6.25	1.65	1	Arhgef3	Rho guanine nucleotide exchange factor (GEF) 3
10531073	2.89	2.16	1.65	1	Ugt2b38	UDP glucuronosyltransferase 2 family, polypeptide B38
10531560	9.77	9.06	1.64	1	Antxr2	anthrax toxin receptor 2
10417004	5.05	4.34	1.64	1	Dzip1	DAZ interacting protein 1
10361375	9.75	9.04	1.64	1	Fbxo5	F-box protein 5
10396170	8.14	7.42	1.64	1	Frmd6	FERM domain containing 6
10360382	8.43	7.71	1.64	1	Ifi204	interferon activated gene 204; myeloid cell nuclear differentiation antigen
10600419	7.4	6.69	1.64	1	Plxna3	plexin A3
10479203	6.79	6.08	1.64	1	Gm14296	predicted gene 14296; RIKEN cDNA 2210418O10 gene; predicted gene, 17258; predicted gene 14295; predicted gene 14391; predicted gene 6710; predicted gene 14326; predicted gene 14419; predicted gene 14418; predicted gene 14306; predicted gene 14436; uncharacterized LOC627891
10490276	6.79	6.08	1.64	1	Gm14296	predicted gene 14296; RIKEN cDNA 2210418O10 gene; predicted gene, 17258; predicted gene 14295; predicted gene 14391; predicted gene 6710; predicted gene 14326; predicted gene 14419; predicted gene 14418; predicted gene 14306; predicted gene 14436; uncharacterized LOC627891
10361846	10.2	9.49	1.64	1	Reps1	RalBP1 associated Eps domain containing protein
10570002	7.06	6.34	1.64	1	2410089E03Rik	RIKEN cDNA 2410089E03 gene
10566668	8.69	7.98	1.64	1	Socs6	suppressor of cytokine signaling 6
10511843	7.89	7.17	1.64	1	Ufl1	UFM1 specific ligase 1
10594963	3.12	2.41	1.64	1	Unc13c	unc-13 homolog C (C. elegans)
10547436	11.28	10.56	1.64	1	Wnk1	WNK lysine deficient protein kinase 1
10443940	7.76	7.04	1.64	1	Zfp955a	zinc finger protein 955A; zinc finger protein 955B
10506786	7.66	6.95	1.64	1	Zcchc11	zinc finger, CCHC domain containing 11
10422608	9.27	8.56	1.63	1	Oxct1	3-oxoacid CoA transferase 1
10475378	8.95	8.25	1.63	1	Casc4	cancer susceptibility candidate 4
10485656	7.85	7.15	1.63	1	Elp4	elongation protein 4 homolog (S. cerevisiae)
10550131	5.48	4.77	1.63	1	Pla2g4c	phospholipase A2, group IVC (cytosolic, calcium-independent)
10543802	7.35	6.64	1.63	1	Plxna4	plexin A4
10390519	5.52	4.81	1.63	1	Plxdc1	plexin domain containing 1
10405866	8	7.3	1.63	1	Gm10139	predicted gene 10139
10530130	8.56	7.86	1.63	1	Rell1	RELT-like 1
10452613	4.91	4.21	1.63	1	Arhgap28	Rho GTPase activating protein 28
10451061	9.21	8.51	1.63	1	Runx2	runt related transcription factor 2
10397651	5.73	5.02	1.63	1	Spata7	spermatogenesis associated 7
10381006	8.25	7.55	1.63	1	Thra	thyroid hormone receptor alpha
10495891	5.2	4.51	1.62	1	Arsj	arylsulfatase J
10584208	7.87	7.17	1.62	1	Cdon	cell adhesion molecule-related/down-regulated by oncogenes
10377725	7.08	6.38	1.62	1	Dlg4	discs, large homolog 4 (Drosophila)
10406817	8.66	7.96	1.62	1	Enc1	ectodermal-neural cortex 1
10518484	6.57	5.88	1.62	1	Fbxo44	F-box protein 44
10381539	10.24	9.54	1.62	1	G6pc3	glucose 6 phosphatase, catalytic, 3
10385747	8.62	7.92	1.62	1	Jade2	jade family PHD finger 2
10547869	6.72	6.02	1.62	1	Leprel2	leprecan-like 2
10475314	5.83	5.13	1.62	1	Map1a	microtubule-associated protein 1 A
10542993	7.84	7.14	1.62	1	Pon3	paraoxonase 3
10496338	9.52	8.82	1.62	1	Ppp3ca	protein phosphatase 3, catalytic subunit, alpha isoform
10505326	6.73	6.03	1.62	1	Rgs3	regulator of G-protein signaling 3
10426261	6.74	6.04	1.62	1	Shank3	SH3/ankyrin domain gene 3
10451123	9.79	9.1	1.62	1	Slc29a1	solute carrier family 29 (nucleoside transporters), member 1
10598976	9.31	8.61	1.62	1	Timp1	tissue inhibitor of metalloproteinase 1
10371271	8.1	7.4	1.62	1	Zfp781	zinc finger protein 781; predicted gene 3055
10397148	5.95	5.26	1.61	1	Acot1	acyl-CoA thioesterase 1
10599120	8.81	8.12	1.61	1	Dock11	dedicator of cytokinesis 11
10573615	9.88	9.19	1.61	1	Orc6	origin recognition complex, subunit 6
10474919	6.82	6.13	1.61	1	Gm14137	predicted gene 14137
10363743	5.57	4.88	1.61	1	Rtkn2	rhotekin 2
10383206	8.04	7.35	1.61	1	Rnf213	ring finger protein 213
10457118	7.18	6.49	1.61	1	Rttn	rotatin
10483326	5.08	4.4	1.61	1	Scn9a	sodium channel, voltage-gated, type IX, alpha
10461934	5.51	4.83	1.61	1	Trpm6	transient receptor potential cation channel, subfamily M, member 6
10593492	7.54	6.85	1.61	1	Zc3h12c	zinc finger CCCH type containing 12C
10346764	7.81	7.13	1.6	1	Abi2	abl-interactor 2
10423821	6.04	5.37	1.6	1	Baalc	brain and acute leukemia, cytoplasmic
10423836	6.13	5.46	1.6	1	Cthrc1	collagen triple helix repeat containing 1
10574166	10.79	10.12	1.6	1	Cpne2	copine II
10422436	8.55	7.88	1.6	1	Dock9	dedicator of cytokinesis 9
10421877	9.07	8.39	1.6	1	Diap3	diaphanous homolog 3 (Drosophila)
10407833	7.47	6.79	1.6	1	Ggps1	geranylgeranyl diphosphate synthase 1
10462618	4.38	3.7	1.6	1	Ifit3	interferon-induced protein with tetratricopeptide repeats 3
10396068	6.53	5.85	1.6	1	Lrr1	leucine rich repeat protein 1
10487937	6.74	6.06	1.6	1	Prokr2	prokineticin receptor 2
10459643	7.4	6.73	1.6	1	4930503L19Rik	RIKEN cDNA 4930503L19 gene
10602840	9.51	8.83	1.6	1	Sh3kbp1	SH3-domain kinase binding protein 1
10423379	5.77	5.1	1.6	1	Tiaf2	TGF-beta1-induced anti-apoptotic factor 2
10578071	7.23	6.55	1.6	1	Wrn	Werner syndrome homolog (human)
10421758	8.47	7.8	1.59	1	Akap11	A kinase (PRKA) anchor protein 11
10519983	3.92	3.25	1.59	1	Fgl2	fibrinogen-like protein 2
10346000	5.01	4.34	1.59	1	Gulp1	GULP, engulfment adaptor PTB domain containing 1
10587495	6.77	6.1	1.59	1	Irak1bp1	interleukin-1 receptor-associated kinase 1 binding protein 1
10549097	5.54	4.87	1.59	1	Ldhb	lactate dehydrogenase B
10346330	5.42	4.75	1.59	1	Plcl1	phospholipase C-like 1
10505917	7.25	6.58	1.59	1	Gm12643	predicted gene 12643
10434224	7.54	6.86	1.59	1	LOC102638012	protein Bop-like; predicted gene 16314; guanine nucleotide binding protein (G protein), beta polypeptide 1-like
10417065	7.33	6.67	1.59	1	Rap2a	RAS related protein 2a
10539342	7.34	6.67	1.59	1	Rtkn	rhotekin
10350838	9.79	9.12	1.59	1	2810417H13Rik	RIKEN cDNA 2810417H13 gene; predicted pseudogene 15428; predicted gene 2862; predicted gene, 19505; PCNA-associated factor-like; predicted gene 10087
10571444	4.47	3.8	1.59	1	Slc7a2	solute carrier family 7 (cationic amino acid transporter, y+ system), member 2
10455752	7.48	6.81	1.59	1	Snx24	sorting nexing 24
10597775	6.34	5.67	1.59	1	Ulk4	unc-51-like kinase 4
10453272	11.26	10.59	1.59	1	Zfp36l2	zinc finger protein 36, C3H type-like 2
10448232	6.36	5.69	1.59	1	Gm16386	zinc finger protein 946 pseudogene
10536324	4.69	4.03	1.58	1	Asb4	ankyrin repeat and SOCS box-containing 4
10495659	10.33	9.67	1.58	1	Cnn3	calponin 3, acidic
10543725	7.68	7.03	1.58	1	Cep41	centrosomal protein 41
10361110	9.01	8.35	1.58	1	Dtl	denticleless homolog (Drosophila)
10488785	8.16	7.5	1.58	1	E2f1	E2F transcription factor 1
10394690	8.22	7.56	1.58	1	E2f6	E2F transcription factor 6
10528527	7.8	7.14	1.58	1	Fam126a	family with sequence similarity 126, member A
10413008	7.78	7.12	1.58	1	Fut11	fucosyltransferase 11
10399391	8.32	7.66	1.58	1	Gen1	Gen homolog 1, endonuclease (Drosophila)
10404036	7.22	6.56	1.58	1	Hist1h2bg	histone cluster 1, H2bg; histone cluster 1, H2be; histone cluster 1, H2bc
10353311	5.95	5.29	1.58	1	Jph1	junctophilin 1
10366052	8.49	7.83	1.58	1	Kitl	kit ligand
10511881	9.09	8.43	1.58	1	Manea	mannosidase, endo-alpha
10550274	7.09	6.43	1.58	1	Meis3	Meis homeobox 3
10368199	5.97	5.32	1.58	1	Myb	myeloblastosis oncogene
10344837	5.54	4.88	1.58	1	Prex2	phosphatidylinositol-3,4,5-trisphosphate-dependent Rac exchange factor 2
10394922	6.58	5.91	1.58	1	Gm4425	predicted gene 4425; predicted gene 5433; predicted gene 20472
10494527	8.68	8.02	1.58	1	Rnf115	ring finger protein 115
10383198	8.59	7.93	1.58	1	Rnf213	ring finger protein 213
10591556	9.2	8.54	1.58	1	Spc24	SPC24, NDC80 kinetochore complex component, homolog (S. cerevisiae)
10405263	8.4	7.74	1.58	1	Simc1	SUMO-interacting motifs containing 1
10583145	8.78	8.13	1.58	1	Tmem123	transmembrane protein 123
10501608	9.58	8.92	1.58	1	Vcam1	vascular cell adhesion molecule 1
10542378	9.99	9.34	1.57	1	Atf7ip	activating transcription factor 7 interacting protein
10490950	5.3	4.64	1.57	1	Bhlhe22	basic helix-loop-helix family, member e22
10364593	11.05	10.4	1.57	1	Cnn2	calponin 2
10370210	7.39	6.74	1.57	1	Col6a1	collagen, type VI, alpha 1
10499108	5.58	4.93	1.57	1	Glt28d2	glycosyltransferase 28 domain containing 2
10445119	6.91	6.26	1.57	1	H2-M3	histocompatibility 2, M region locus 3
10398727	9.7	9.05	1.57	1	Klc1	kinesin light chain 1
10393379	6.22	5.57	1.57	1	Mxra7	matrix-remodelling associated 7
10501909	8.47	7.82	1.57	1	Mettl14	methyltransferase like 14
10359754	8.8	8.15	1.57	1	Mpzl1	myelin protein zero-like 1
10491805	8.53	7.87	1.57	1	Plk4	polo-like kinase 4
10487506	7.41	6.76	1.57	1	Gm14005	predicted gene 14005
10399648	6.81	6.16	1.57	1	Gm4425	predicted gene 4425; predicted gene 5433; predicted gene 20472
10459071	7.85	7.2	1.57	1	Smim3	small integral membrane protein 3
10447356	8.35	7.7	1.57	1	Socs5	suppressor of cytokine signaling 5
10379998	9.02	8.37	1.57	1	Trim37	tripartite motif-containing 37
10359648	7.75	7.11	1.56	1	BC055324	cDNA sequence BC055324
10576140	9.96	9.32	1.56	1	Cdt1	chromatin licensing and DNA replication factor 1
10417829	8.72	8.08	1.56	1	Dnajc9	DnaJ (Hsp40) homolog, subfamily C, member 9
10360003	6.83	6.19	1.56	1	Dusp12	dual specificity phosphatase 12; dual specificity protein phosphatase 12-like
10532150	8.29	7.65	1.56	1	Fam69a	family with sequence similarity 69, member A
10373902	6.44	5.8	1.56	1	Gatsl3	GATS protein-like 3
10545217	2.98	2.34	1.56	1	Igkv5-45	immunoglobulin kappa chain variable 5-45; immunoglobulin kappa chain variable 5-43
10498599	7.19	6.55	1.56	1	Ift80	intraflagellar transport 80
10444028	7.2	6.56	1.56	1	Kank3	KN motif and ankyrin repeat domains 3
10604528	7.27	6.63	1.56	1	Mbnl3	muscleblind-like 3 (Drosophila)
10434287	3.84	3.2	1.56	1	Olfr166	olfactory receptor 166
10360227	9.67	9.02	1.56	1	Pea15a	phosphoprotein enriched in astrocytes 15A
10507473	5.71	5.06	1.56	1	Gm25099	predicted gene, 25099
10400321	8.1	7.46	1.56	1	Sptssa	serine palmitoyltransferase, small subunit A
10575534	8.22	7.58	1.56	1	St3gal2	ST3 beta-galactoside alpha-2,3-sialyltransferase 2
10575120	8.22	7.58	1.56	1	Sntb2	syntrophin, basic 2
10451495	9.3	8.65	1.56	1	Ubr2	ubiquitin protein ligase E3 component n-recognin 2
10455007	8.86	8.22	1.56	1	Zmat2	zinc finger, matrin type 2
10601846	4.91	4.28	1.55	1	Arxes2	adipocyte-related X-chromosome expressed sequence 2; adipocyte-related X-chromosome expressed sequence 1
10428763	9.17	8.53	1.55	1	Atad2	ATPase family, AAA domain containing 2
10521626	7.48	6.85	1.55	1	Cc2d2a	coiled-coil and C2 domain containing 2A
10462140	8.31	7.68	1.55	1	Dock8	dedicator of cytokinesis 8
10585428	6.57	5.94	1.55	1	Dnaja4	DnaJ (Hsp40) homolog, subfamily A, member 4
10500204	8.69	8.06	1.55	1	Ecm1	extracellular matrix protein 1
10504450	6.57	5.94	1.55	1	Glipr2	GLI pathogenesis-related 2
10474915	7.79	7.15	1.55	1	Gchfr	GTP cyclohydrolase I feedback regulator
10575095	5.52	4.89	1.55	1	Has3	hyaluronan synthase 3
10370665	8.39	7.77	1.55	1	Med16	mediator complex subunit 16
10497399	7.98	7.34	1.55	1	Pde7a	phosphodiesterase 7A
10451710	4.94	4.31	1.55	1	Rftn1	raftlin lipid raft linker 1
10570144	8.66	8.02	1.55	1	Arhgef7	Rho guanine nucleotide exchange factor (GEF7)
10373365	6.36	5.73	1.55	1	A630052K13Rik	RIKEN cDNA A630052K13 gene
10385616	8.61	7.97	1.55	1	Rufy1	RUN and FYVE domain containing 1
10452516	6.47	5.85	1.54	1	Ankrd12	ankyrin repeat domain 12
10458195	8.25	7.63	1.54	1	Cdc25c	cell division cycle 25C
10370259	8.68	8.06	1.54	1	Col18a1	collagen, type XVIII, alpha 1
10495186	4.05	3.43	1.54	1	AI504432	expressed sequence AI504432
10404059	8.21	7.58	1.54	1	Hist1h1c	histone cluster 1, H1c
10520048	9.76	9.14	1.54	1	Kmt2e	lysine (K)-specific methyltransferase 2E
10598057	7.76	7.14	1.54	1	mt-Tr	mitochondrially encoded tRNA arginine
10493309	7.72	7.09	1.54	1	Rit1	Ras-like without CAAX 1
10346365	8.73	8.1	1.54	1	Sgol2	shugoshin-like 2 (S. pombe)
10576216	8.06	7.43	1.54	1	Snord68	small nucleolar RNA, C/D box 68; predicted gene 10071; ribosomal protein L13
10488623	6.64	6.02	1.54	1	Sox12	SRY (sex determining region Y)-box 12
10412559	8.12	7.5	1.54	1	Slbp	stem-loop binding protein; predicted gene 8396
10443080	6.89	6.27	1.54	1	Syngap1	synaptic Ras GTPase activating protein 1 homolog (rat)
10598603	7.99	7.37	1.54	1	Sytl5	synaptotagmin-like 5
10524310	6.75	6.13	1.54	1	Ttc28	tetratricopeptide repeat domain 28
10498620	9.12	8.5	1.54	1	Trim59	tripartite motif-containing 59
10355611	8.07	7.44	1.54	1	Zfp142	zinc finger protein 142
10524621	5.61	5	1.53	1	Oasl2	2-5 oligoadenylate synthetase-like 2
10511446	7.82	7.21	1.53	1	Asph	aspartate-beta-hydroxylase
10517609	7.02	6.41	1.53	1	Cda	cytidine deaminase
10533474	8.8	8.18	1.53	1	Fam216a	family with sequence similarity 216, member A
10472097	9	8.38	1.53	1	Fmnl2	formin-like 2
10481491	7.57	6.96	1.53	1	Ier5l	immediate early response 5-like
10459730	9.1	8.49	1.53	1	Me2	malic enzyme 2, NAD(+)-dependent, mitochondrial
10433008	7.66	7.05	1.53	1	Map3k12	mitogen-activated protein kinase kinase kinase 12
10587778	8.37	7.76	1.53	1	Gm22866	predicted gene, 22866
10492558	10.33	9.71	1.53	1	Smc4	structural maintenance of chromosomes 4
10414953	1.76	1.15	1.53	1	Trav15-1-dv6-1	T cell receptor alpha variable 15-1-DV6-1; T cell receptor alpha variable 14-1
10475946	5.27	4.66	1.53	1	Zc3h6	zinc finger CCCH type containing 6
10458940	7.57	6.96	1.53	1	Zfp608	zinc finger protein 608
10421768	8.26	7.65	1.52	1	Akap11	A kinase (PRKA) anchor protein 11
10363163	7.91	7.31	1.52	1	Asf1a	anti-silencing function 1A histone chaperone
10465844	6.68	6.08	1.52	1	Asrgl1	asparaginase like 1
10382228	5.41	4.81	1.52	1	Axin2	axin2
10575733	9.5	8.9	1.52	1	Cenpn	centromere protein N
10527233	9.71	9.11	1.52	1	Cyth3	cytohesin 3
10543319	9.33	8.72	1.52	1	Fam3c	family with sequence similarity 3, member C
10476814	6.88	6.28	1.52	1	Insm1	insulinoma-associated 1
10517287	6.43	5.82	1.52	1	Man1c1	mannosidase, alpha, class 1C, member 1
10593293	9.4	8.79	1.52	1	Ncam1	neural cell adhesion molecule 1
10458589	6.52	5.91	1.52	1	Prelid2	PRELI domain containing 2
10456814	8.5	7.9	1.52	1	Pias2	protein inhibitor of activated STAT 2
10383202	9.04	8.43	1.52	1	Rnf213	ring finger protein 213
10605986	6.15	5.55	1.52	1	Slc7a3	solute carrier family 7 (cationic amino acid transporter, y+ system), member 3
10397719	9.56	8.96	1.52	1	Tdp1	tyrosyl-DNA phosphodiesterase 1
10468452	5.74	5.14	1.52	1	Sorcs1	VPS10 domain receptor protein SORCS 1
10469514	8.34	7.75	1.51	1	Bmi1	Bmi1 polycomb ring finger oncogene
10607738	7.68	7.09	1.51	1	Car5b	carbonic anhydrase 5b, mitochondrial
10547807	5.51	4.92	1.51	1	Eno2	enolase 2, gamma neuronal
10409833	6.91	6.31	1.51	1	Gas1	growth arrest specific 1
10494445	8.11	7.52	1.51	1	Lix1l	Lix1-like
10513256	7.24	6.65	1.51	1	Lpar1	lysophosphatidic acid receptor 1
10444911	8.72	8.12	1.51	1	Mdc1	mediator of DNA damage checkpoint 1
10472794	7.26	6.67	1.51	1	Metap1d	methionyl aminopeptidase type 1D (mitochondrial)
10547088	6.75	6.15	1.51	1	Mbd4	methyl-CpG binding domain protein 4
10536472	7.61	7.02	1.51	1	Mdfic	MyoD family inhibitor domain containing
10578690	7.36	6.76	1.51	1	Neil3	nei like 3 (E. coli)
10594110	10.62	10.03	1.51	1	Neo1	neogenin
10544891	5.89	5.3	1.51	1	Nod1	nucleotide-binding oligomerization domain containing 1
10457546	7.08	6.49	1.51	1	Osbpl1a	oxysterol binding protein-like 1A
10500155	6.19	5.59	1.51	1	Gm10691	predicted gene 10691; RIKEN cDNA 6330562C20 gene
10535979	8.87	8.27	1.51	1	Rfc3	replication factor C (activator 1) 3
10578703	10.13	9.53	1.51	1	Spcs3	signal peptidase complex subunit 3 homolog (S. cerevisiae)
10421172	8.46	7.87	1.51	1	Slc25a37	solute carrier family 25, member 37
10495574	8.07	7.47	1.51	1	Sass6	spindle assembly 6 homolog (C. elegans)
10381939	5.74	5.14	1.51	1	Tanc2	tetratricopeptide repeat, ankyrin repeat and coiled-coil containing 2
10415991	8.19	7.6	1.51	1	Zfp395	zinc finger protein 395
10535095	10.59	10	1.51	1	Zfand2a	zinc finger, AN1-type domain 2A
10495935	7.8	7.21	1.51	1	Zgrf1	zinc finger, GRF-type containing 1
10524150	8.41	7.82	1.5	1	Ankle2	ankyrin repeat and LEM domain containing 2
10428310	9.05	8.47	1.5	1	Azin1	antizyme inhibitor 1
10444858	7.84	7.25	1.5	1	Cchcr1	coiled-coil alpha-helical rod protein 1
10352119	7.24	6.66	1.5	1	Desi2	desumoylating isopeptidase 2
10574944	7.27	6.69	1.5	1	Dus2	dihydrouridine synthase 2
10387638	6.02	5.44	1.5	1	Fgf11	fibroblast growth factor 11
10605338	11.09	10.51	1.5	1	G6pdx	glucose-6-phosphate dehydrogenase X-linked
10417787	6.61	6.03	1.5	1	Gng2	guanine nucleotide binding protein (G protein), gamma 2
10408113	8.06	7.48	1.5	1	Hist1h4i	histone cluster 1, H4i; histone cluster 1, H4m; histone cluster 1, H4b; histone cluster 1, H4a; histone cluster 4, H4; histone cluster 1, H4n; histone cluster 1, H4k; histone cluster 1, H4j; histone cluster 1, H4f; histone cluster 1, H4d; histone cluster 1, H4c; histone cluster 2, H4; histone cluster 1, H4h
10356461	9.35	8.77	1.5	1	Hjurp	Holliday junction recognition protein; RIKEN cDNA A730008H23 gene; RIKEN cDNA 6430706D22 gene
10450372	5.15	4.57	1.5	1	Gm10501	predicted gene 10501
10601583	6.23	5.64	1.5	1	Gm14942	predicted gene 14942
10507326	1.92	1.33	1.5	1	Gm25137	predicted gene, 25137
10586448	8.88	8.29	1.5	1	2810417H13Rik	RIKEN cDNA 2810417H13 gene
10417579	6.3	5.72	1.5	1	4930452B06Rik	RIKEN cDNA 4930452B06 gene
10461930	6.96	6.38	1.5	1	D030056L22Rik	RIKEN cDNA D030056L22 gene
10383210	7.77	7.19	1.5	1	Rnf213	ring finger protein 213
10498064	8.02	7.44	1.5	1	Setd7	SET domain containing (lysine methyltransferase) 7
10369413	9.75	9.16	1.5	1	Sgpl1	sphingosine phosphate lyase 1
10471464	7.86	7.28	1.5	1	St6galnac6	ST6 (alpha-N-acetyl-neuraminyl-2,3-beta-galactosyl-1,3)-N-acetylgalactosaminide alpha-2,6-sialyltransferase 6
10513739	6.92	6.34	1.5	1	Tnc	tenascin C
10581311	7.91	7.33	1.49	1	Acd	adrenocortical dysplasia
10576482	8.43	7.86	1.49	1	Arv1	ARV1 homolog (yeast)
10477423	5.34	4.76	1.49	1	Bpifb4	BPI fold containing family B, member 4
10406968	7.04	6.46	1.49	1	Cenpk	centromere protein K
10348096	7.87	7.3	1.49	1	Dis3l2	DIS3 mitotic control homolog (S. cerevisiae)-like 2
10458547	7.65	7.07	1.49	1	Gnpda1	glucosamine-6-phosphate deaminase 1; glucosamine-6-phosphate deaminase 1 pseudogene; predicted pseudogene 8615
10495259	6.38	5.81	1.49	1	Gnat2	guanine nucleotide binding protein, alpha transducing 2
10352234	7.05	6.48	1.49	1	Itpkb	inositol 1,4,5-trisphosphate 3-kinase B
10594221	7.85	7.28	1.49	1	Lrrc49	leucine rich repeat containing 49
10498076	7.59	7.01	1.49	1	Maml3	mastermind like 3 (Drosophila)
10411804	8.17	7.59	1.49	1	Mast4	microtubule associated serine/threonine kinase family member 4
10449581	10.59	10.01	1.49	1	Mtch1	mitochondrial carrier homolog 1 (C. elegans)
10464949	8.74	8.16	1.49	1	Pacs1	phosphofurin acidic cluster sorting protein 1
10370242	7.01	6.44	1.49	1	Pcbp3	poly(rC) binding protein 3
10394819	5.89	5.31	1.49	1	Gm10476	predicted gene 10476; predicted gene 20474
10479217	8.23	7.65	1.49	1	Gm14420	predicted gene 14420; ethanol induced 1; predicted gene 14431; predicted gene 8898; predicted gene 14436; predicted gene 14306; predicted gene 14325; predicted gene 14391; predicted gene 14430; zinc finger protein 931; predicted gene 6710; predicted gene 14326; predicted gene 14403; predicted gene 14399; RIKEN cDNA 6230416C02 gene; predicted gene 14419; zinc finger protein 709-like; predicted gen…
10376019	2.9	2.32	1.49	1	Rpl9-ps3	ribosomal protein L9, pseudogene 3
10399666	8.09	7.51	1.49	1	9030624G23Rik	RIKEN cDNA 9030624G23 gene; zinc finger protein 69-like; predicted gene 9257; RIKEN cDNA 6030426L16 gene
10383208	6.64	6.07	1.49	1	Rnf213	ring finger protein 213
10451363	8.84	8.26	1.49	1	Srf	serum response factor
10520718	9.88	9.3	1.49	1	Snx17	sorting nexin 17
10475226	6.16	5.58	1.49	1	Stard9	START domain containing 9
10443095	7.25	6.68	1.49	1	Syngap1	synaptic Ras GTPase activating protein 1 homolog (rat)
10492428	7.64	7.06	1.49	1	Tiparp	TCDD-inducible poly(ADP-ribose) polymerase
10606989	5.89	5.32	1.49	1	Tsc22d3	TSC22 domain family, member 3
10432267	5.67	5.1	1.49	1	Wnt10b	wingless-type MMTV integration site family, member 10B
10409053	6.91	6.33	1.49	1	Zfp169	zinc finger protein 169
10354883	4.14	3.58	1.48	1	Als2cr12	amyotrophic lateral sclerosis 2 (juvenile) chromosome region, candidate 12 (human)
10516529	6.02	5.46	1.48	1	Azin2	antizyme inhibitor 2
10598664	7.87	7.3	1.48	1	Atp6ap2	ATPase, H+ transporting, lysosomal accessory protein 2
10569890	10.08	9.51	1.48	1	Aida	axin interactor, dorsalization associated; predicted gene 16589
10587104	9.32	8.75	1.48	1	Arpp19	cAMP-regulated phosphoprotein 19
10578189	5.97	5.41	1.48	1	Chd6	chromodomain helicase DNA binding protein 6
10450280	4.53	3.96	1.48	1	C4a	complement component 4A (Rodgers blood group)
10448975	8.41	7.85	1.48	1	Chtf18	CTF18, chromosome transmission fidelity factor 18
10577838	7.49	6.92	1.48	1	Ddhd2	DDHD domain containing 2
10407042	7.7	7.13	1.48	1	Dimt1	DIM1 dimethyladenosine transferase 1-like (S. cerevisiae)
10499138	5.57	5.01	1.48	1	Dclk2	doublecortin-like kinase 2
10397179	5.63	5.07	1.48	1	Dnal1	dynein, axonemal, light chain 1
10400326	7.93	7.37	1.48	1	Eapp	E2F-associated phosphoprotein
10404783	5.82	5.26	1.48	1	Edn1	endothelin 1
10491732	5.4	4.84	1.48	1	Fat4	FAT tumor suppressor homolog 4 (Drosophila)
10586773	7.2	6.63	1.48	1	Gtf2a2	general transcription factor II A, 2; transcription initiation factor IIA subunit 2-like
10375055	5.64	5.08	1.48	1	Hbq1b	hemoglobin, theta 1B
10388745	9.11	8.54	1.48	1	Lsm6	LSM6 homolog, U6 small nuclear RNA associated (S. cerevisiae); predicted gene 12571; predicted gene 2531
10573924	5.94	5.38	1.48	1	Mmp2	matrix metallopeptidase 2
10605247	7.68	7.11	1.48	1	Mecp2	methyl CpG binding protein 2
10353010	5.84	5.27	1.48	1	Mybl1	myeloblastosis oncogene-like 1
10580191	10.66	10.1	1.48	1	Nfix	nuclear factor I/X
10354845	8.82	8.26	1.48	1	Orc2	origin recognition complex, subunit 2
10501778	8.7	8.13	1.48	1	Ptbp2	polypyrimidine tract binding protein 2
10439878	9.66	9.1	1.48	1	Psmc1	protease (prosome, macropain) 26S subunit, ATPase 1; predicted gene 9575
10532896	7.32	6.75	1.48	1	2610524H06Rik	RIKEN cDNA 2610524H06 gene
10477061	8.08	7.51	1.48	1	Srxn1	sulfiredoxin 1 homolog (S. cerevisiae)
10496130	7.47	6.9	1.48	1	Tbck	TBC1 domain containing kinase
10496417	7.86	7.29	1.48	1	Trmt10a	tRNA methyltransferase 10A
10475293	9.59	9.03	1.48	1	Tubgcp4	tubulin, gamma complex associated protein 4
10498284	9.7	9.14	1.48	1	Wwtr1	WW domain containing transcription regulator 1
10482172	7.1	6.54	1.48	1	Zbtb26	zinc finger and BTB domain containing 26
10363905	9.8	9.23	1.48	1	Zwint	ZW10 interactor
10496110	8.74	8.19	1.47	1	Papss1	3-phosphoadenosine 5-phosphosulfate synthase 1
10591781	10.79	10.23	1.47	1	Anln	anillin, actin binding protein
10474181	6.08	5.52	1.47	1	Abtb2	ankyrin repeat and BTB (POZ) domain containing 2
10350392	8.31	7.76	1.47	1	Aspm	asp (abnormal spindle)-like, microcephaly associated (Drosophila)
10395831	7.98	7.43	1.47	1	Brms1l	breast cancer metastasis-suppressor 1-like
10601705	7.81	7.26	1.47	1	Cenpi	centromere protein I
10355864	7.9	7.34	1.47	1	Chpf	chondroitin polymerizing factor
10489266	7.62	7.05	1.47	1	Chd6	chromodomain helicase DNA binding protein 6
10527965	8.72	8.16	1.47	1	Cldn12	claudin 12
10606914	5.64	5.08	1.47	1	Esx1	extraembryonic, spermatogenesis, homeobox 1
10538187	5.15	4.6	1.47	1	Gpnmb	glycoprotein (transmembrane) nmb
10606475	4.66	4.1	1.47	1	Hdx	highly divergent homeobox
10599781	7.88	7.33	1.47	1	Htatsf1	HIV TAT specific factor 1
10574308	8.73	8.18	1.47	1	Katnb1	katanin p80 (WD40-containing) subunit B 1
10396094	9.12	8.57	1.47	1	Klhdc2	kelch domain containing 2
10345616	6.43	5.88	1.47	1	Lipt1	lipoyltransferase 1
10523161	8.5	7.95	1.47	1	Mthfd2l	methylenetetrahydrofolate dehydrogenase (NADP+ dependent) 2-like
10372928	8.64	8.08	1.47	1	Mon2	MON2 homolog (yeast)
10415413	5.01	4.45	1.47	1	Nynrin	NYN domain and retroviral integrase containing
10490232	9.07	8.52	1.47	1	Gm14399	predicted gene 14399; predicted gene 14326; predicted gene 14391; predicted gene 14325; zinc finger protein 931; predicted gene 14403; predicted gene 6710; predicted gene 14322; predicted gene 14418; predicted gene 14295; predicted gene 14419; predicted gene 4724; predicted gene 14308; RIKEN cDNA 0610010B08 gene; predicted gene 14434; predicted gene 14430; predicted gene 14296; RIKEN cDNA 2210418…
10394776	8.98	8.42	1.47	1	Gm22748	predicted gene, 22748
10528036	6.09	5.54	1.47	1	Gm24525	predicted gene, 24525
10481920	10	9.45	1.47	1	Psmd5	proteasome (prosome, macropain) 26S subunit, non-ATPase, 5
10459590	8.4	7.85	1.47	1	Ptpn2	protein tyrosine phosphatase, non-receptor type 2
10453867	7.8	7.24	1.47	1	Rbbp8	retinoblastoma binding protein 8
10400383	6.71	6.15	1.47	1	2700097O09Rik	RIKEN cDNA 2700097O09 gene
10581188	6.92	6.36	1.47	1	4931428F04Rik	RIKEN cDNA 4931428F04 gene
10400336	10.44	9.88	1.47	1	Snx6	sorting nexin 6
10402766	10.56	10	1.47	1	Akt1	thymoma viral proto-oncogene 1
10598409	8.6	8.04	1.47	1	Tfe3	transcription factor E3
10495869	3.96	3.4	1.47	1	Tram1l1	translocation associated membrane protein 1-like 1
10444605	9.76	9.21	1.47	1	Vars	valyl-tRNA synthetase
10537157	7.56	7.02	1.46	1	Akr1b10	aldo-keto reductase family 1, member B10 (aldose reductase)
10501629	7.64	7.1	1.46	1	Cdc14a	CDC14 cell division cycle 14A
10483719	6.52	5.97	1.46	1	Chn1	chimerin 1
10353733	8.92	8.37	1.46	1	Prim2	DNA primase, p58 subunit
10406385	6.99	6.45	1.46	1	Fam172a	family with sequence similarity 172, member A
10395984	8	7.46	1.46	1	Fam179b	family with sequence similarity 179, member B
10487945	6.63	6.08	1.46	1	Gpcpd1	glycerophosphocholine phosphodiesterase GDE1 homolog (S. cerevisiae)
10466976	7.33	6.78	1.46	1	Gldc	glycine decarboxylase
10573430	8.44	7.89	1.46	1	Gadd45gip1	growth arrest and DNA-damage-inducible, gamma interacting protein 1
10475211	8.18	7.63	1.46	1	Haus2	HAUS augmin-like complex, subunit 2
10590494	8.87	8.32	1.46	1	Kif15	kinesin family member 15
10412011	8.75	8.2	1.46	1	Kif2a	kinesin family member 2A
10577598	8.58	8.03	1.46	1	Lsm6	LSM6 homolog, U6 small nuclear RNA associated (S. cerevisiae); predicted gene 12571; predicted gene 2531
10362767	7.3	6.75	1.46	1	Mical1	microtubule associated monooxygenase, calponin and LIM domain containing 1
10504884	7.68	7.14	1.46	1	Msantd3	Myb/SANT-like DNA-binding domain containing 3
10352709	7.88	7.34	1.46	1	Nsl1	NSL1, MIND kinetochore complex component, homolog (S. cerevisiae)
10361651	8.82	8.27	1.46	1	Nup43	nucleoporin 43
10536593	6.95	6.4	1.46	1	Gm5874	predicted gene 5874; tRNA splicing endonuclease 15 homolog (S. cerevisiae)
10519744	2.61	2.06	1.46	1	Gm6650	predicted gene 6650
10479975	4.56	4.01	1.46	1	Gm26315	predicted gene, 26315
10514275	4.13	3.59	1.46	1	Ptplad2	protein tyrosine phosphatase-like A domain containing 2
10496169	8.37	7.83	1.46	1	Ppa2	pyrophosphatase (inorganic) 2
10585301	9.94	9.4	1.46	1	Rdx	radixin
10493626	6.05	5.5	1.46	1	1700094D03Rik	RIKEN cDNA 1700094D03 gene; RIKEN cDNA 4933434E20 gene; predicted gene 7664
10492679	7.81	7.26	1.46	1	4930579G24Rik	RIKEN cDNA 4930579G24 gene
10423568	4.13	3.59	1.46	1	5730407I07Rik	RIKEN cDNA 5730407I07 gene
10574184	7.74	7.2	1.46	1	Rspry1	ring finger and SPRY domain containing 1
10389151	6	5.46	1.46	1	Slfn10-ps	schlafen 10, pseudogene
10604057	8.12	7.58	1.46	1	2016-09-06	septin 6
10465132	8.76	8.22	1.46	1	Sipa1	signal-induced proliferation associated gene 1
10604076	7.14	6.59	1.46	1	Snora69	small nucleolar RNA, H/ACA box 69
10426924	5.8	5.26	1.46	1	Slc4a8	solute carrier family 4 (anion exchanger), member 8
10504957	9.19	8.65	1.46	1	Smc2	structural maintenance of chromosomes 2
10355536	8.09	7.54	1.46	1	Tns1	tensin 1
10400710	8.07	7.52	1.46	1	Vcpkmt	valosin containing protein lysine (K) methyltransferase
10351119	7.48	6.94	1.46	1	Vamp4	vesicle-associated membrane protein 4
10388545	8.77	8.24	1.45	1	Abr	active BCR-related gene
10579532	9.26	8.72	1.45	1	Bst2	bone marrow stromal cell antigen 2
10360985	9.11	8.58	1.45	1	Cenpf	centromere protein F
10584700	8.67	8.14	1.45	1	Dpagt1	dolichyl-phosphate (UDP-N-acetylglucosamine) acetylglucosaminephosphotransferase 1 (GlcNAc-1-P transferase)
10602454	6.62	6.08	1.45	1	Fam120c	family with sequence similarity 120, member C
10360794	8.23	7.69	1.45	1	Fbxo28	F-box protein 28
10505998	6.51	5.98	1.45	1	Fggy	FGGY carbohydrate kinase domain containing
10491860	7.83	7.29	1.45	1	Jade1	jade family PHD finger 1
10542836	8.65	8.11	1.45	1	Klhl42	kelch-like 42
10361642	6.53	6	1.45	1	Lrp11	low density lipoprotein receptor-related protein 11
10583080	2.82	2.28	1.45	1	Mmp1a	matrix metallopeptidase 1a (interstitial collagenase)
10486041	9.66	9.13	1.45	1	Meis2	Meis homeobox 2
10505894	10.38	9.84	1.45	1	Mtap	methylthioadenosine phosphorylase
10599232	6.72	6.19	1.45	1	Nkap	NFKB activating protein
10503431	8.45	7.91	1.45	1	Nbn	nibrin
10365578	8.96	8.42	1.45	1	Nup37	nucleoporin 37
10400795	9.43	8.89	1.45	1	Sav1	salvador homolog 1 (Drosophila)
10349157	5.33	4.8	1.45	1	Serpinb2	serine (or cysteine) peptidase inhibitor, clade B, member 2
10394560	9.19	8.65	1.45	1	Smc6	structural maintenance of chromosomes 6
10385533	5.14	4.6	1.45	1	Tgtp2	T cell specific GTPase 2; T cell specific GTPase 1; predicted gene 12185
10377431	8.62	8.08	1.45	1	Vamp2	vesicle-associated membrane protein 2
10445558	8.2	7.68	1.44	1	Dnph1	2-deoxynucleoside 5-phosphate N-hydrolase 1
10595840	5.77	5.24	1.44	1	Pxylp1	2-phosphoxylose phosphatase 1
10408935	6.13	5.61	1.44	1	Atxn1	ataxin 1
10535771	8.22	7.69	1.44	1	Cdx2	caudal type homeobox 2
10384811	7.75	7.23	1.44	1	Ccdc104	coiled-coil domain containing 104
10475394	8.27	7.75	1.44	1	Ctdspl2	CTD (carboxy-terminal domain, RNA polymerase II, polypeptide A) small phosphatase like 2
10512067	6.93	6.4	1.44	1	Ddx58	DEAD (Asp-Glu-Ala-Asp) box polypeptide 58
10536334	4.66	4.13	1.44	1	Dync1i1	dynein cytoplasmic 1 intermediate chain 1
10363735	5.83	5.31	1.44	1	Egr2	early growth response 2
10513268	8.83	8.31	1.44	1	AI314180	expressed sequence AI314180
10501456	8.7	8.18	1.44	1	Fam102b	family with sequence similarity 102, member B
10412960	8.49	7.97	1.44	1	Fam149b	family with sequence similarity 149, member B
10452430	7.95	7.42	1.44	1	Fbxl17	F-box and leucine-rich repeat protein 17
10501402	8.76	8.24	1.44	1	Gpsm2	G-protein signalling modulator 2 (AGS3-like, C. elegans)
10545210	4.14	3.61	1.44	1	Igkv4-55	immunoglobulin kappa variable 4-55
10399593	7.37	6.84	1.44	1	Itgb1bp1	integrin beta 1 binding protein 1
10572497	6.51	5.99	1.44	1	Il12rb1	interleukin 12 receptor, beta 1
10525591	8.25	7.72	1.44	1	Kntc1	kinetochore associated 1
10572800	7.72	7.2	1.44	1	Klf2	Kruppel-like factor 2 (lung)
10400668	9.1	8.58	1.44	1	Nemf	nuclear export mediator factor
10474687	7.5	6.97	1.44	1	Gm25189	predicted gene, 25189
10473793	9.87	9.35	1.44	1	Psmc3	proteasome (prosome, macropain) 26S subunit, ATPase 3
10528507	8.97	8.44	1.44	1	Pus7	pseudouridylate synthase 7 homolog (S. cerevisiae)
10447412	7.76	7.24	1.44	1	Rpl36-ps4	ribosomal protein L36, pseudogene 4
10508392	7.45	6.93	1.44	1	Rnf19b	ring finger protein 19B
10385466	4.3	3.77	1.44	1	Sgcd	sarcoglycan, delta (dystrophin-associated glycoprotein)
10354588	6.87	6.34	1.44	1	Stk17b	serine/threonine kinase 17b (apoptosis-inducing)
10450904	8.62	8.1	1.44	1	Scoc	short coiled-coil protein; predicted gene 7335; predicted gene 16500
10505224	6.77	6.25	1.44	1	Snx30	sorting nexin family member 30
10492049	9.64	9.11	1.44	1	Supt20	suppressor of Ty 20
10461214	9.29	8.76	1.44	1	Tmem223	transmembrane protein 223; nuclear RNA export factor 1
10397895	8.37	7.84	1.44	1	Ubr7	ubiquitin protein ligase E3 component n-recognin 7 (putative)
10603051	6.93	6.41	1.43	1	Ap1s2	adaptor-related protein complex 1, sigma 2 subunit
10371332	5.98	5.47	1.43	1	Aldh1l2	aldehyde dehydrogenase 1 family, member L2
10497842	7.4	6.88	1.43	1	Bbs7	Bardet-Biedl syndrome 7 (human)
10479852	6.95	6.44	1.43	1	Camk1d	calcium/calmodulin-dependent protein kinase ID
10366579	8.85	8.34	1.43	1	Cdc5l	cell division cycle 5-like (S. pombe); predicted gene 9046; predicted gene 9048; predicted gene 9040; predicted gene 9049; predicted gene 9045; predicted gene 9044
10372728	8.85	8.34	1.43	1	Cdc5l	cell division cycle 5-like (S. pombe); predicted gene 9046; predicted gene 9048; predicted gene 9040; predicted gene 9049; predicted gene 9045; predicted gene 9044
10354309	5.48	4.96	1.43	1	Col5a2	collagen, type V, alpha 2
10413255	4.33	3.81	1.43	1	Duxbl2	doubl homeobox B-like 2; double homeobox B-like 1; double homeobox B-like 3
10413265	4.33	3.81	1.43	1	Duxbl2	doubl homeobox B-like 2; double homeobox B-like 1; double homeobox B-like 3
10371959	10.26	9.74	1.43	1	Elk3	ELK3, member of ETS oncogene family
10475517	4.24	3.73	1.43	1	AA467197	expressed sequence AA467197
10544406	5.61	5.09	1.43	1	Fam131b	family with sequence similarity 131, member B
10465246	7.74	7.22	1.43	1	Frmd8	FERM domain containing 8
10395612	8.07	7.56	1.43	1	G2e3	G2/M-phase specific E3 ubiquitin ligase
10483110	5.31	4.79	1.43	1	Ifih1	interferon induced with helicase C domain 1
10398972	10.08	9.56	1.43	1	Mta1	metastasis associated 1
10352767	9.22	8.7	1.43	1	Nek2	NIMA (never in mitosis gene a)-related expressed kinase 2
10357008	8.34	7.83	1.43	1	Pign	phosphatidylinositol glycan anchor biosynthesis, class N
10356339	8.88	8.36	1.43	1	Pde6d	phosphodiesterase 6D, cGMP-specific, rod, delta
10392413	3.83	3.32	1.43	1	Gm24149	predicted gene, 24149
10494509	7.32	6.8	1.43	1	Pias3	protein inhibitor of activated STAT 3
10461057	7.22	6.71	1.43	1	Rcor2	REST corepressor 2
10543080	10.56	10.04	1.43	1	Rnps1	ribonucleic acid binding protein S1; predicted gene 9825
10469138	4.77	4.25	1.43	1	4930412O13Rik	RIKEN cDNA 4930412O13 gene
10579913	4.13	3.61	1.43	1	4930505O20Rik	RIKEN cDNA 4930505O20 gene
10383200	7.99	7.48	1.43	1	Rnf213	ring finger protein 213
10422185	7.49	6.98	1.43	1	Rnf219	ring finger protein 219
10369738	7.11	6.6	1.43	1	Sirt1	sirtuin 1
10460696	7.32	6.8	1.43	1	Slc25a45	solute carrier family 25, member 45
10529299	9.04	8.52	1.43	1	Slbp	stem-loop binding protein
10353438	7.91	7.39	1.43	1	Tram2	translocating chain-associating membrane protein 2
10400975	8.38	7.86	1.43	1	Trmt5	TRM5 tRNA methyltransferase 5
10502973	6.73	6.21	1.43	1	Tyw3	tRNA-yW synthesizing protein 3 homolog (S. cerevisiae)
10490294	9.64	9.13	1.43	1	Zfp931	zinc finger protein 931; predicted gene 14326; predicted gene 14391; predicted gene 14399; predicted gene 14325; predicted gene 14393; ethanol induced 1; predicted gene 14322; predicted gene 14418; predicted gene 14403; predicted gene 14305; predicted gene 14432; predicted gene 4724; predicted gene 14308; RIKEN cDNA 0610010B08 gene; predicted gene 14434; predicted gene 14430; predicted gene 6710;…
10445067	6.47	5.95	1.43	1	Znrd1as	Znrd1 antisense
10482824	7.44	6.94	1.42	1	Acvr1	activin A receptor, type 1
10397145	9.74	9.23	1.42	1	Acot2	acyl-CoA thioesterase 2
10474875	9.35	8.84	1.42	1	Casc5	cancer susceptibility candidate 5
10567964	8.21	7.7	1.42	1	Cln3	ceroid lipofuscinosis, neuronal 3, juvenile (Batten, Spielmeyer-Vogt disease)
10448506	9.43	8.92	1.42	1	Ccnf	cyclin F
10512226	8.91	8.4	1.42	1	Dcaf12	DDB1 and CUL4 associated factor 12
10360789	10.03	9.53	1.42	1	Degs1	degenerative spermatocyte homolog 1 (Drosophila)
10563883	7.84	7.33	1.42	1	Depdc1a	DEP domain containing 1a
10497122	7.87	7.37	1.42	1	Depdc1a	DEP domain containing 1a
10403466	6.37	5.87	1.42	1	Dip2c	DIP2 disco-interacting protein 2 homolog C (Drosophila)
10594802	6.13	5.63	1.42	1	Fam63b	family with sequence similarity 63, member B
10428796	6.6	6.09	1.42	1	Fbxo32	F-box protein 32
10580061	5.81	5.3	1.42	1	Il27ra	interleukin 27 receptor, alpha
10407766	8.38	7.87	1.42	1	Lgals8	lectin, galactose binding, soluble 8
10579833	9	8.49	1.42	1	Lsm6	LSM6 homolog, U6 small nuclear RNA associated (S. cerevisiae); predicted gene 12571; predicted gene 2531
10423599	6.33	5.82	1.42	1	Matn2	matrilin 2
10500114	7.33	6.82	1.42	1	Mllt11	myeloid/lymphoid or mixed-lineage leukemia (trithorax homolog, Drosophila); translocated to, 11
10407481	7.49	6.99	1.42	1	Pfkp	phosphofructokinase, platelet
10417798	7.69	7.19	1.42	1	Kcnk5	potassium channel, subfamily K, member 5
10528548	6.75	6.24	1.42	1	Kcnh2	potassium voltage-gated channel, subfamily H (eag-related), member 2
10505532	7.61	7.1	1.42	1	Gm11222	predicted gene 11222
10414288	10.05	9.55	1.42	1	Psmc6	proteasome (prosome, macropain) 26S subunit, ATPase, 6
10348004	10.86	10.35	1.42	1	Psmd1	proteasome (prosome, macropain) 26S subunit, non-ATPase, 1
10521913	9.59	9.09	1.42	1	Rbpj	recombination signal binding protein for immunoglobulin kappa J region; recombining binding protein suppressor of hairless (Drosophila), related sequence 3
10453629	8	7.49	1.42	1	9430020K01Rik	RIKEN cDNA 9430020K01 gene
10389143	4.58	4.07	1.42	1	Slfn8	schlafen 8
10469167	5.1	4.59	1.42	1	Sfmbt2	Scm-like with four mbt domains 2
10484227	8.31	7.8	1.42	1	Sestd1	SEC14 and spectrin domains 1
10443459	7.37	6.86	1.42	1	Srsf3	serine/arginine-rich splicing factor 3
10499128	6.62	6.12	1.42	1	Snord73a	small nucleolar RNA, C/D box U73A
10441813	5.69	5.18	1.42	1	Snora20	small nucleolar RNA, H/ACA box 20
10368277	7.7	7.2	1.42	1	Snora33	small nucleolar RNA, H/ACA box 33
10500720	6.26	5.76	1.42	1	Slc22a15	solute carrier family 22 (organic anion/cation transporter), member 15
10578521	7.6	7.1	1.42	1	Snx25	sorting nexin 25
10443091	7.2	6.69	1.42	1	Syngap1	synaptic Ras GTPase activating protein 1 homolog (rat)
10596900	6.64	6.13	1.42	1	Tcta	T cell leukemia translocation altered gene
10601192	8.27	7.77	1.42	1	Taf1	TAF1 RNA polymerase II, TATA box binding protein (TBP)-associated factor
10502284	6.86	6.35	1.42	1	Tet2	tet methylcytosine dioxygenase 2
10489694	7.56	7.06	1.42	1	Zfp334	zinc finger protein 334
10410644	5.72	5.21	1.42	1	Zfp72	zinc finger protein 72
10449914	8.8	8.3	1.42	1	Zfp871	zinc finger protein 871
10523547	5.95	5.45	1.41	1	Agpat9	1-acylglycerol-3-phosphate O-acyltransferase 9
10504730	10.67	10.18	1.41	1	Anp32b	acidic (leucine-rich) nuclear phosphoprotein 32 family, member B; Bacidic (leucine-rich) nuclear phosphoprotein 32 family, member B, pseudogene 1; predicted gene 5263
10450126	9.78	9.29	1.41	1	Brd2	bromodomain containing 2
10484371	5.29	4.79	1.41	1	Calcrl	calcitonin receptor-like
10370180	6.63	6.14	1.41	1	Col6a2	collagen, type VI, alpha 2
10467368	7.98	7.49	1.41	1	Ctdspl2	CTD (carboxy-terminal domain, RNA polymerase II, polypeptide A) small phosphatase like 2
10475610	8.62	8.12	1.41	1	Dut	deoxyuridine triphosphatase
10406581	8.92	8.42	1.41	1	Dhfr	dihydrofolate reductase
10420988	10.65	10.15	1.41	1	Dpysl2	dihydropyrimidinase-like 2
10452000	8.99	8.49	1.41	1	Dpp9	dipeptidylpeptidase 9
10366277	8.75	8.25	1.41	1	E2f7	E2F transcription factor 7
10457302	7.7	7.2	1.41	1	Epc1	enhancer of polycomb homolog 1 (Drosophila)
10511258	6.4	5.9	1.41	1	Fam132a	family with sequence similarity 132, member A
10413434	7.01	6.51	1.41	1	Fam208a	family with sequence similarity 208, member A
10375735	10.9	10.4	1.41	1	Hnrnph1	heterogeneous nuclear ribonucleoprotein H1
10493137	9.44	8.94	1.41	1	Iqgap3	IQ motif containing GTPase activating protein 3
10414374	8.8	8.3	1.41	1	Ktn1	kinectin 1
10480432	8.6	8.11	1.41	1	Mastl	microtubule associated serine/threonine kinase-like
10503617	7.63	7.14	1.41	1	Mms22l	MMS22-like, DNA repair protein
10580457	9.26	8.76	1.41	1	N4bp1	NEDD4 binding protein 1
10351277	7.72	7.22	1.41	1	Nme7	NME/NM23 family member 7
10580188	9.93	9.44	1.41	1	Nacc1	nucleus accumbens associated 1, BEN and BTB (POZ) domain containing
10472570	9.19	8.7	1.41	1	Ppig	peptidyl-prolyl isomerase G (cyclophilin G)
10414497	8.5	8	1.41	1	Parp2	poly (ADP-ribose) polymerase family, member 2
10601335	8.33	7.83	1.41	1	Pbdc1	polysaccharide biosynthesis domain containing 1
10490246	9.09	8.59	1.41	1	Gm14326	predicted gene 14326; predicted gene 14399; predicted gene 14391; predicted gene 14403
10487930	11.46	10.96	1.41	1	Pcna	proliferating cell nuclear antigen; proliferating cell nuclear antigen pseudogene 2
10421810	6.13	5.64	1.41	1	Rgcc	regulator of cell cycle
10538100	6.89	6.39	1.41	1	Repin1	replication initiator 1
10349174	4.36	3.86	1.41	1	Serpinb8	serine (or cysteine) peptidase inhibitor, clade B, member 8
10383731	9.25	8.75	1.41	1	Smtn	smoothelin
10591412	7.32	6.82	1.41	1	S1pr2	sphingosine-1-phosphate receptor 2
10352439	5.1	4.6	1.41	1	Susd4	sushi domain containing 4
10462237	6.9	6.4	1.41	1	Smarca2	SWI/SNF related, matrix associated, actin dependent regulator of chromatin, subfamily a, member 2
10538582	2.61	2.11	1.41	1	Vmn1r15	vomeronasal 1 receptor 15
10421749	7.79	7.3	1.4	1	Akap11	A kinase (PRKA) anchor protein 11
10362005	6.29	5.8	1.4	1	Ahi1	Abelson helper integration site 1
10494322	9.63	9.14	1.4	1	Anp32e	acidic (leucine-rich) nuclear phosphoprotein 32 family, member E
10503917	8.6	8.12	1.4	1	Akirin2	akirin 2
10495657	4.83	4.34	1.4	1	Alg14	asparagine-linked glycosylation 14
10391461	7.93	7.44	1.4	1	Brca1	breast cancer 1
10495896	9.55	9.07	1.4	1	Camk2d	calcium/calmodulin-dependent protein kinase II, delta
10353102	3.49	3.01	1.4	1	Cpa6	carboxypeptidase A6
10381548	7.16	6.68	1.4	1	BC030867	cDNA sequence BC030867
10586246	5.76	5.27	1.4	1	Dennd4a	DENN/MADD domain containing 4A
10349793	6.49	6	1.4	1	Dstyk	dual serine/threonine and tyrosine protein kinase
10512265	6.7	6.22	1.4	1	Fam219a	family with sequence similarity 219, member A
10418905	6.06	5.58	1.4	1	Fam35a	family with sequence similarity 35, member A
10460585	10.4	9.91	1.4	1	Fosl1	fos-like antigen 1
10498441	4.33	3.84	1.4	1	Gpr149	G protein-coupled receptor 149
10545173	2.05	1.56	1.4	1	Igkv10-96	immunoglobulin kappa variable 10-96; immunoglobulin kappa chain complex
10520612	7.4	6.92	1.4	1	Khk	ketohexokinase
10490872	7.06	6.58	1.4	1	Lrrcc1	leucine rich repeat and coiled-coil domain containing 1
10453334	9.24	8.76	1.4	1	Lrpprc	leucine-rich PPR-motif containing
10396074	10.37	9.88	1.4	1	Mgat2	mannoside acetylglucosaminyltransferase 2
10583264	8.72	8.23	1.4	1	Mre11a	meiotic recombination 11 homolog A (S. cerevisiae)
10540248	5	4.52	1.4	1	Mitf	microphthalmia-associated transcription factor
10572516	8.82	8.33	1.4	1	Map1s	microtubule-associated protein 1S
10491083	8.49	8.01	1.4	1	Nceh1	neutral cholesterol ester hydrolase 1
10372082	9.42	8.93	1.4	1	Nudt4	nudix (nucleoside diphosphate linked moiety X)-type motif 4
10466573	8.44	7.95	1.4	1	Ostf1	osteoclast stimulating factor 1
10355162	6.01	5.53	1.4	1	Plekhm3	pleckstrin homology domain containing, family M, member 3
10603373	10.58	10.1	1.4	1	Pqbp1	polyglutamine binding protein 1
10399540	7.9	7.42	1.4	1	Pqlc3	PQ loop repeat containing
10436890	7.13	6.64	1.4	1	Gm10785	predicted gene 10785
10489870	6.87	6.39	1.4	1	Gm11472	predicted gene 11472
10525185	9.38	8.9	1.4	1	Gm26205	predicted gene, 26205
10577424	2.48	2	1.4	1	Gm26240	predicted gene, 26240
10416269	8.4	7.91	1.4	1	Gm9174	predicted pseudogene 9174
10461391	11.46	10.97	1.4	1	Pcna	proliferating cell nuclear antigen; proliferating cell nuclear antigen pseudogene 2
10396008	7.68	7.19	1.4	1	Prpf39	PRP39 pre-mRNA processing factor 39 homolog (yeast)
10442435	10.3	9.81	1.4	1	Rnps1	ribonucleic acid binding protein S1; predicted gene 9825
10349333	5.77	5.28	1.4	1	3110009E18Rik	RIKEN cDNA 3110009E18 gene
10453900	7.99	7.5	1.4	1	Riok3	RIO kinase 3
10598505	5.87	5.39	1.4	1	Rbm3os	RNA binding motif protein 3, opposite strand
10382912	10.5	10.01	1.4	1	2016-09-09	septin 9
10468311	7.44	6.95	1.4	1	Sh3pxd2a	SH3 and PX domains 2A
10606001	8.92	8.43	1.4	1	Snx12	sorting nexin 12
10512514	9.9	9.42	1.4	1	Tln1	talin 1
10575249	6.82	6.34	1.4	1	Txnl4b	thioredoxin-like 4B
10449315	8.82	8.34	1.4	1	Uqcc2	ubiquinol-cytochrome c reductase complex assembly factor 2
10401063	7.57	7.08	1.4	1	Zbtb25	zinc finger and BTB domain containing 25
10448424	9.41	8.93	1.39	1	Pdpk1	3-phosphoinositide dependent protein kinase 1
10359982	9.24	8.77	1.39	1	Atf6	activating transcription factor 6
10363541	6.22	5.74	1.39	1	Ass1	argininosuccinate synthetase 1; argininosuccinate synthase pseudogene
10475525	8	7.52	1.39	1	Bloc1s6	biogenesis of lysosomal organelles complex-1, subunit 6, pallidin
10443561	9.18	8.7	1.39	1	Cmtr1	cap methyltransferase 1
10360479	9.36	8.88	1.39	1	Cep170	centrosomal protein 170
10520234	7.21	6.73	1.39	1	Chpf2	chondroitin polymerizing factor 2
10466818	7.69	7.22	1.39	1	Cbwd1	COBW domain containing 1
10346015	6.61	6.13	1.39	1	Col3a1	collagen, type III, alpha 1
10487175	10.26	9.79	1.39	1	Cops2	COP9 (constitutive photomorphogenic) homolog, subunit 2 (Arabidopsis thaliana)
10468916	8.35	7.88	1.39	1	Fam171a1	family with sequence similarity 171, member A1
10531776	7.63	7.16	1.39	1	Fam175a	family with sequence similarity 175, member A
10396740	7.73	7.25	1.39	1	Gphn	gephyrin
10354472	9.73	9.25	1.39	1	Gls	glutaminase
10588899	11.25	10.77	1.39	1	Gpx1	glutathione peroxidase 1
10472782	9.91	9.44	1.39	1	Hat1	histone aminotransferase 1
10477604	8.86	8.38	1.39	1	Itch	itchy, E3 ubiquitin protein ligase
10402630	5.51	5.04	1.39	1	Mok	MOK protein kinase
10445826	9.14	8.67	1.39	1	Mocs1	molybdenum cofactor synthesis 1
10542892	11.42	10.94	1.39	1	Nacc1	nucleus accumbens associated 1, BEN and BTB (POZ) domain containing; predicted gene 15784
10511694	5.87	5.39	1.39	1	Osgin2	oxidative stress induced growth inhibitor family member 2
10488697	9.33	8.85	1.39	1	Plagl2	pleiomorphic adenoma gene-like 2
10566574	5.19	4.71	1.39	1	Gm4070	predicted gene 4070; GTPase, very large interferon inducible 1
10363350	8.49	8.01	1.39	1	P4ha1	procollagen-proline, 2-oxoglutarate 4-dioxygenase (proline 4-hydroxylase), alpha 1 polypeptide
10471045	9.73	9.25	1.39	1	Ppp2r4	protein phosphatase 2A activator, regulatory subunit B
10421293	7.18	6.7	1.39	1	Ppp3cc	protein phosphatase 3, catalytic subunit, gamma isoform
10455148	6.25	5.77	1.39	1	Pcdhgb1	protocadherin gamma subfamily B, 1; protocadherin gamma subfamily B, 2; protocadherin gamma subfamily B, 4; protocadherin gamma subfamily B, 5; protocadherin gamma subfamily B, 6; protocadherin gamma subfamily B, 7; protocadherin gamma subfamily B, 8; protocadherin gamma subfamily C, 3; protocadherin gamma subfamily C, 4; protocadherin gamma subfamily C, 5; protocadherin gamma subfamily A, 1; pro…
10354085	7.53	7.05	1.39	1	Rev1	REV1 homolog (S. cerevisiae)
10487476	6.75	6.27	1.39	1	1500011K16Rik	RIKEN cDNA 1500011K16 gene
10422892	8.09	7.61	1.39	1	2410089E03Rik	RIKEN cDNA 2410089E03 gene
10445373	6.09	5.61	1.39	1	B230354K17Rik	RIKEN cDNA B230354K17 gene
10418218	10.05	9.58	1.39	1	Slmap	sarcolemma associated protein
10533386	8.2	7.72	1.39	1	Sh2b3	SH2B adaptor protein 3
10398358	3.06	2.59	1.39	1	DQ267101	snoRNA DQ267101
10442087	7.34	6.86	1.39	1	Spaca6	sperm acrosome associated 6
10363181	6.12	5.64	1.39	1	Stard6	StAR-related lipid transfer (START) domain containing 6; predicted pseudogene 9795
10359161	10.06	9.58	1.39	1	Soat1	sterol O-acyltransferase 1
10369688	3.95	3.47	1.39	1	Tet1	tet methylcytosine dioxygenase 1
10365891	6.76	6.28	1.39	1	Tmcc3	transmembrane and coiled coil domains 3
10422348	6.15	5.68	1.39	1	Uggt2	UDP-glucose glycoprotein glucosyltransferase 2
10547686	4.09	3.62	1.39	1	Vmn2r22	vomeronasal 2, receptor 22
10596303	4.63	4.17	1.38	1	Acpp	acid phosphatase, prostate
10355246	9.62	9.16	1.38	1	Acadl	acyl-Coenzyme A dehydrogenase, long-chain
10364769	5.63	5.17	1.38	1	Apc2	adenomatosis polyposis coli 2
10412036	8.05	7.58	1.38	1	Apoo	apolipoprotein O; apolipoprotein O, pseudogene
10471154	6.14	5.67	1.38	1	Ass1	argininosuccinate synthetase 1; argininosuccinate synthase pseudogene
10372739	8.82	8.35	1.38	1	Cdc5l	cell division cycle 5-like (S. pombe); predicted gene 9046; predicted gene 9048; predicted gene 9040; predicted gene 9049; predicted gene 9045; predicted gene 9044
10372735	8.82	8.35	1.38	1	Cdc5l	cell division cycle 5-like (S. pombe); predicted gene 9046; predicted gene 9048; predicted gene 9040; predicted gene 9049; predicted gene 9045; predicted gene 9044
10366581	8.79	8.32	1.38	1	Cdc5l	cell division cycle 5-like (S. pombe); predicted gene 9046; predicted gene 9048; predicted gene 9040; predicted gene 9049; predicted gene 9045; predicted gene 9044
10372741	8.82	8.35	1.38	1	Cdc5l	cell division cycle 5-like (S. pombe); predicted gene 9046; predicted gene 9048; predicted gene 9040; predicted gene 9049; predicted gene 9045; predicted gene 9044
10372733	8.82	8.35	1.38	1	Cdc5l	cell division cycle 5-like (S. pombe); predicted gene 9046; predicted gene 9048; predicted gene 9040; predicted gene 9049; predicted gene 9045; predicted gene 9044
10372737	8.82	8.35	1.38	1	Cdc5l	cell division cycle 5-like (S. pombe); predicted gene 9046; predicted gene 9048; predicted gene 9040; predicted gene 9049; predicted gene 9045; predicted gene 9044
10372743	8.82	8.35	1.38	1	Cdc5l	cell division cycle 5-like (S. pombe); predicted gene 9046; predicted gene 9048; predicted gene 9040; predicted gene 9049; predicted gene 9045; predicted gene 9044
10372726	8.79	8.32	1.38	1	Cdc5l	cell division cycle 5-like (S. pombe); predicted gene 9046; predicted gene 9048; predicted gene 9040; predicted gene 9049; predicted gene 9045; predicted gene 9044
10456439	8.31	7.85	1.38	1	Cep192	centrosomal protein 192
10470741	8.74	8.28	1.38	1	Coq4	coenzyme Q4 homolog (yeast)
10400350	9.52	9.06	1.38	1	Cfl2	cofilin 2, muscle
10534596	8.38	7.92	1.38	1	Cux1	cut-like homeobox 1
10458663	9.33	8.87	1.38	1	Dpysl3	dihydropyrimidinase-like 3
10455691	3.73	3.26	1.38	1	Ftmt	ferritin mitochondrial
10448369	7.06	6.59	1.38	1	Flywch1	FLYWCH-type zinc finger 1
10432439	8.75	8.29	1.38	1	Fmnl3	formin-like 3
10452213	9.73	9.27	1.38	1	Gtf2f1	general transcription factor IIF, polypeptide 1
10521984	8.5	8.03	1.38	1	G6pd2	glucose-6-phosphate dehydrogenase 2
10437629	4.17	3.71	1.38	1	Grin2a	glutamate receptor, ionotropic, NMDA2A (epsilon 1)
10495763	10.37	9.9	1.38	1	Gclm	glutamate-cysteine ligase, modifier subunit
10444978	7.73	7.27	1.38	1	Gnl1	guanine nucleotide binding protein-like 1
10462973	9.38	8.91	1.38	1	Hells	helicase, lymphoid specific
10458340	10.12	9.66	1.38	1	Hbegf	heparin-binding EGF-like growth factor
10521969	7.64	7.18	1.38	1	Immp1l	IMP1 inner mitochondrial membrane peptidase-like (S. cerevisiae); predicted pseudogene 8121
10580391	9.28	8.81	1.38	1	Itfg1	integrin alpha FG-GAP repeat containing 1
10401698	8.12	7.66	1.38	1	Irf2bpl	interferon regulatory factor 2 binding protein-like
10359405	8.16	7.7	1.38	1	Klhl20	kelch-like 20
10454709	10.44	9.97	1.38	1	Kif20a	kinesin family member 20A
10535759	7.24	6.78	1.38	1	Lnx2	ligand of numb-protein X 2
10473880	5.83	5.36	1.38	1	Lrp4	low density lipoprotein receptor-related protein 4
10504470	9.11	8.65	1.38	1	Melk	maternal embryonic leucine zipper kinase
10367641	9.19	8.73	1.38	1	Mthfd1l	methylenetetrahydrofolate dehydrogenase (NADP+ dependent) 1-like
10467697	8.43	7.96	1.38	1	Mms19	MMS19 (MET18 S. cerevisiae)
10529581	10.07	9.61	1.38	1	Mrfap1	Morf4 family associated protein 1
10400805	7.31	6.84	1.38	1	Nin	ninein
10474984	9.04	8.58	1.38	1	Nusap1	nucleolar and spindle associated protein 1
10444927	8.11	7.65	1.38	1	Nrm	nurim (nuclear envelope membrane protein)
10518341	9.04	8.58	1.38	1	Gm13233	predicted gene 13233; predicted gene 13244; predicted gene 12101; predicted gene 13169; protein phosphatase 2, regulatory subunit B, alpha; predicted gene 13142
10510162	9.17	8.71	1.38	1	Gm13233	predicted gene 13233; predicted gene 13244; predicted gene 12101; predicted gene 13169; protein phosphatase 2, regulatory subunit B, alpha; predicted gene 13142
10347224	10.5	10.04	1.38	1	Gm23444	predicted gene, 23444; predicted gene, 23472; predicted gene, 24497; predicted gene, 25360; predicted gene, 25939
10347220	10.5	10.04	1.38	1	Gm23444	predicted gene, 23444; predicted gene, 23472; predicted gene, 24497; predicted gene, 25360; predicted gene, 25939
10379650	10.5	10.04	1.38	1	Gm23444	predicted gene, 23444; predicted gene, 23472; predicted gene, 24497; predicted gene, 25360; predicted gene, 25939
10448350	7.49	7.03	1.38	1	Paqr4	progestin and adipoQ receptor family member IV
10404270	4.4	3.93	1.38	1	Prl3d1	prolactin family 3, subfamily d, member 1; prolactin family 3, subfamily d, member 3
10480921	7.07	6.6	1.38	1	Qsox2	quiescin Q6 sulfhydryl oxidase 2
10362633	7.17	6.7	1.38	1	Rev3l	REV3-like, catalytic subunit of DNA polymerase zeta RAD54 like (S. cerevisiae)
10542340	6.71	6.25	1.38	1	8430419L09Rik	RIKEN cDNA 8430419L09 gene
10383204	7.83	7.36	1.38	1	Rnf213	ring finger protein 213
10383168	8.29	7.82	1.38	1	Rnf213	ring finger protein 213
10490986	6.65	6.19	1.38	1	4632415L05Rik	RRS1 ribosome biogenesis regulator homolog pseudogene
10560174	8.65	8.19	1.38	1	Sepw1	selenoprotein W, muscle 1
10545812	7.68	7.22	1.38	1	Sfxn5	sideroflexin 5
10379989	8.97	8.5	1.38	1	Ska2	spindle and kinetochore associated complex subunit 2
10471457	7.23	6.76	1.38	1	St6galnac4	ST6 (alpha-N-acetyl-neuraminyl-2,3-beta-galactosyl-1,3)-N-acetylgalactosaminide alpha-2,6-sialyltransferase 4
10491414	4.13	3.67	1.38	1	Usp13	ubiquitin specific peptidase 13 (isopeptidase T-3)
10403081	6.19	5.72	1.38	1	Wdr60	WD repeat domain 60
10439237	9.75	9.3	1.37	1	LOC102638850	40S ribosomal protein S21-like; predicted pseudogene 5963; ribosomal protein S21
10521863	9.39	8.93	1.37	1	Anapc4	anaphase promoting complex subunit 4
10516348	6.63	6.18	1.37	1	Ago3	argonaute RISC catalytic subunit 3
10570201	8.48	8.02	1.37	1	Atp11a	ATPase, class VI, type 11A
10431697	4.32	3.86	1.37	1	Abcd2	ATP-binding cassette, sub-family D (ALD), member 2
10527801	7.31	6.85	1.37	1	Brca2	breast cancer 2
10401852	7.61	7.15	1.37	1	Cep128	centrosomal protein 128
10394018	5.86	5.4	1.37	1	Ccdc57	coiled-coil domain containing 57
10347351	9.93	9.47	1.37	1	Ctdsp1	CTD (carboxy-terminal domain, RNA polymerase II, polypeptide A) small phosphatase 1
10468200	7.61	7.16	1.37	1	Cuedc2	CUE domain containing 2
10439798	7.34	6.88	1.37	1	Dzip3	DAZ interacting protein 3, zinc finger
10568735	5.72	5.27	1.37	1	Ebf3	early B cell factor 3
10465912	8.44	7.98	1.37	1	Fen1	flap structure specific endonuclease 1
10496592	4.41	3.95	1.37	1	Gbp2	guanylate binding protein 2; guanylate binding protein 2b
10520096	7.48	7.03	1.37	1	Klhl7	kelch-like 7
10599192	6.91	6.46	1.37	1	Lonrf3	LON peptidase N-terminal domain and ring finger 3
10431393	7.66	7.2	1.37	1	Mapk12	mitogen-activated protein kinase 12
10529651	6.38	5.93	1.37	1	Msx1	msh homeobox 1
10427796	5.4	4.94	1.37	1	Npr3	natriuretic peptide receptor 3
10452709	8.95	8.49	1.37	1	Ndc80	NDC80 homolog, kinetochore complex component (S. cerevisiae)
10358091	8.23	7.78	1.37	1	Nav1	neuron navigator 1
10468081	9.21	8.76	1.37	1	Npm3	nucleoplasmin 3; nucleoplasmin 3, pseudogene 1
10480347	7.75	7.29	1.37	1	Pip4k2a	phosphatidylinositol-5-phosphate 4-kinase, type II, alpha
10488804	3.94	3.48	1.37	1	Gm14214	predicted gene 14214
10584236	4.29	3.84	1.37	1	Pate2	prostate and testis expressed 2
10361104	9	8.55	1.37	1	Ppp2r5a	protein phosphatase 2, regulatory subunit B, alpha
10593856	9.64	9.19	1.37	1	Peak1	pseudopodium-enriched atypical kinase 1
10472846	8.73	8.27	1.37	1	Pdk1	pyruvate dehydrogenase kinase, isoenzyme 1
10383233	8.68	8.22	1.37	1	Rnf213	ring finger protein 213
10430145	8.38	7.93	1.37	1	Rbfox2	RNA binding protein, fox-1 homolog (C. elegans) 2
10601449	9.67	9.21	1.37	1	Sh3bgrl	SH3-binding domain glutamic acid-rich protein like
10521205	6.73	6.27	1.37	1	Sh3bp2	SH3-domain binding protein 2
10463462	9.66	9.21	1.37	1	Sfxn3	sideroflexin 3
10452658	8.91	8.46	1.37	1	Smchd1	SMC hinge domain containing 1
10456556	6.04	5.59	1.37	1	Stard6	StAR-related lipid transfer (START) domain containing 6; predicted pseudogene 9795
10389795	7.52	7.06	1.37	1	Stxbp4	syntaxin binding protein 4
10577070	8.9	8.44	1.37	1	Tubgcp3	tubulin, gamma complex associated protein 3
10578771	8.46	8.01	1.37	1	Galnt7	UDP-N-acetyl-alpha-D-galactosamine: polypeptide N-acetylgalactosaminyltransferase 7
10353754	7.55	7.1	1.37	1	Zfp451	zinc finger protein 451
10501699	7.54	7.1	1.36	1	Agl	amylo-1,6-glucosidase, 4-alpha-glucanotransferase
10533549	10.97	10.52	1.36	1	Anapc5	anaphase-promoting complex subunit 5
10500140	7.55	7.1	1.36	1	Anxa9	annexin A9
10485344	9.12	8.68	1.36	1	Api5	apoptosis inhibitor 5
10565292	6.11	5.67	1.36	1	Arnt2	aryl hydrocarbon receptor nuclear translocator 2
10458164	9.23	8.78	1.36	1	Cdc23	CDC23 cell division cycle 23
10399178	8.89	8.45	1.36	1	Cdca7l	cell division cycle associated 7 like
10435948	6.41	5.97	1.36	1	Ccdc80	coiled-coil domain containing 80
10503109	7.8	7.36	1.36	1	Chchd7	coiled-coil-helix-coiled-coil-helix domain containing 7
10547657	7.22	6.78	1.36	1	C3ar1	complement component 3a receptor 1
10571312	8.95	8.51	1.36	1	Dusp4	dual specificity phosphatase 4
10395893	6.76	6.33	1.36	1	Gemin2	gem (nuclear organelle) associated protein 2
10408879	6.84	6.39	1.36	1	Gfod1	glucose-fructose oxidoreductase domain containing 1
10427402	8.29	7.85	1.36	1	Ghr	growth hormone receptor
10372796	10.57	10.13	1.36	1	Hmga2	high mobility group AT-hook 2
10474379	8.37	7.93	1.36	1	Hadhb	hydroxyacyl-Coenzyme A dehydrogenase/3-ketoacyl-Coenzyme A thiolase/enoyl-Coenzyme A hydratase (trifunctional protein), beta subunit; predicted gene 13910
10433114	8.42	7.97	1.36	1	Itga5	integrin alpha 5 (fibronectin receptor alpha)
10473281	10.31	9.87	1.36	1	Itgav	integrin alpha V
10381898	5.31	4.86	1.36	1	Mrc2	mannose receptor, C type 2
10402648	8.46	8.01	1.36	1	Mpc1	mitochondrial pyruvate carrier 1; mitochondrial pyruvate carrier 1, pseudogene
10497703	6.71	6.27	1.36	1	Mrpl47	mitochondrial ribosomal protein L47; uncharacterized LOC102642663
10455826	6.06	5.61	1.36	1	Megf10	multiple EGF-like-domains 10
10514000	7.03	6.58	1.36	1	Mpdz	multiple PDZ domain protein
10525271	8.93	8.49	1.36	1	Naa25	N(alpha)-acetyltransferase 25, NatB auxiliary subunit
10521731	8.96	8.52	1.36	1	Ncapg	non-SMC condensin I complex, subunit G
10479411	8.61	8.17	1.36	1	Ogfr	opioid growth factor receptor
10420338	8.45	8.01	1.36	1	Pspc1	paraspeckle protein 1
10481111	6.19	5.74	1.36	1	Gm13359	predicted gene 13359
10569368	9.03	8.58	1.36	1	Gm7290	predicted pseudogene 7290
10419711	11.07	10.62	1.36	1	Psma3	proteasome (prosome, macropain) subunit, alpha type 3; predicted gene 13835; predicted gene 5406
10450814	8.69	8.24	1.36	1	Ppp1r11	protein phosphatase 1, regulatory (inhibitor) subunit 11
10415791	8.21	7.77	1.36	1	Rnaseh2b	ribonuclease H2, subunit B
10361031	7.18	6.74	1.36	1	Rps6kc1	ribosomal protein S6 kinase polypeptide 1
10383214	8.43	7.99	1.36	1	Rnf213	ring finger protein 213
10383196	7.31	6.87	1.36	1	Rnf213	ring finger protein 213
10580550	6.49	6.05	1.36	1	Rpgrip1l	Rpgrip1-like
10416023	5.84	5.4	1.36	1	Scara5	scavenger receptor class A, member 5 (putative)
10534585	6.49	6.04	1.36	1	Sh2b2	SH2B adaptor protein 2
10569953	8.17	7.73	1.36	1	Snapc2	small nuclear RNA activating complex, polypeptide 2
10452701	9.3	8.85	1.36	1	Smchd1	SMC hinge domain containing 1
10599719	7.97	7.53	1.36	1	Slc9a6	solute carrier family 9 (sodium/hydrogen exchanger), member 6
10441436	9.01	8.57	1.36	1	Snx9	sorting nexin 9
10420426	8.47	8.02	1.36	1	Ska3	spindle and kinetochore associated complex subunit 3
10429160	8.32	7.88	1.36	1	St3gal1	ST3 beta-galactoside alpha-2,3-sialyltransferase 1
10414333	8.21	7.77	1.36	1	Samd4	sterile alpha motif domain containing 4
10603573	8.25	7.8	1.36	1	Sytl5	synaptotagmin-like 5
10537227	6.31	5.87	1.36	1	Tmem140	transmembrane protein 140
10607317	7.83	7.38	1.36	1	Tsr2	TSR2 20S rRNA accumulation
10456400	10.81	10.36	1.36	1	Tubb6	tubulin, beta 6 class V
10503551	7.46	7.01	1.36	1	Usp45	ubiquitin specific petidase 45
10581271	7.03	6.59	1.36	1	Zdhhc1	zinc finger, DHHC domain containing 1
10406982	4.8	4.36	1.35	1	Adamts6	a disintegrin-like and metallopeptidase (reprolysin type) with thrombospondin type 1 motif, 6
10557434	6.41	5.97	1.35	1	Apobr	apolipoprotein B receptor
10410959	6.51	6.07	1.35	1	Atg10	autophagy related 10
10443039	7.77	7.34	1.35	1	Bnip1	BCL2/adenovirus E1B interacting protein 1
10389395	7.85	7.43	1.35	1	Brip1	BRCA1 interacting protein C-terminal helicase 1
10359334	10.67	10.24	1.35	1	Cacybp	calcyclin binding protein
10397752	11.3	10.86	1.35	1	Calm1	calmodulin 1; calmodulin 3; calmodulin 2
10446027	8.15	7.71	1.35	1	Chaf1a	chromatin assembly factor 1, subunit A (p150)
10533633	6.86	6.42	1.35	1	Diablo	diablo homolog (Drosophila)
10421456	9.55	9.12	1.35	1	Xpo7	exportin 7
10453738	5.74	5.31	1.35	1	Fzd8	frizzled homolog 8 (Drosophila)
10574378	7.56	7.12	1.35	1	Gins3	GINS complex subunit 3 (Psf3 homolog)
10357137	6.07	5.64	1.35	1	Gli2	GLI-Kruppel family member GLI2
10482434	6.76	6.33	1.35	1	Gtdc1	glycosyltransferase-like domain containing 1
10584710	9.45	9.01	1.35	1	H2afx	H2A histone family, member X
10369704	8.5	8.07	1.35	1	Hnrnph3	heterogeneous nuclear ribonucleoprotein H3; AF4/FMR2 family, member 3
10520467	8.29	7.85	1.35	1	Hadhb	hydroxyacyl-Coenzyme A dehydrogenase/3-ketoacyl-Coenzyme A thiolase/enoyl-Coenzyme A hydratase (trifunctional protein), beta subunit; predicted gene 13910
10350594	9.33	8.9	1.35	1	Ivns1abp	influenza virus NS1A binding protein
10367440	6.79	6.36	1.35	1	Itga7	integrin alpha 7
10372781	6.13	5.7	1.35	1	Irak3	interleukin-1 receptor-associated kinase 3
10483770	7.43	7	1.35	1	Lnp	limb and neural patterns
10406423	6.66	6.22	1.35	1	Mblac2	metallo-beta-lactamase domain containing 2
10484318	10.21	9.78	1.35	1	Nckap1	NCK-associated protein 1
10494857	9.32	8.89	1.35	1	Nras	neuroblastoma ras oncogene
10541206	5.03	4.6	1.35	1	Ninj2	ninjurin 2
10489620	9.31	8.87	1.35	1	Ncoa5	nuclear receptor coactivator 5
10574676	7.28	6.85	1.35	1	Nol3	nucleolar protein 3 (apoptosis repressor with CARD domain)
10456988	5.41	4.97	1.35	1	Pard6g	par-6 family cell polarity regulator gamma
10448004	8.64	8.2	1.35	1	Phf10	PHD finger protein 10
10582337	9.11	8.68	1.35	1	Piezo1	piezo-type mechanosensitive ion channel component 1
10447490	7.98	7.55	1.35	1	Pja2	praja 2, RING-H2 motif containing
10395198	4.43	4	1.35	1	Gm9359	predicted gene 9359
10367803	5.48	5.04	1.35	1	Gm25635	predicted gene, 25635
10396193	11.18	10.74	1.35	1	Psma3	proteasome (prosome, macropain) subunit, alpha type 3; predicted gene 13835; predicted gene 5406
10543783	11.28	10.85	1.35	1	Psma3	proteasome (prosome, macropain) subunit, alpha type 3; predicted gene 13835; predicted gene 5406
10417895	8.86	8.42	1.35	1	Ppp3cb	protein phosphatase 3, catalytic subunit, beta isoform
10447341	5.43	4.99	1.35	1	Rhoq	ras homolog gene family, member Q
10458090	9.58	9.14	1.35	1	Reep5	receptor accessory protein 5
10388409	9.01	8.58	1.35	1	Rpa1	replication protein A1
10548892	5.54	5.11	1.35	1	Arhgdib	Rho, GDP dissociation inhibitor (GDI) beta
10376052	4.8	4.36	1.35	1	Rps2-ps4	ribosomal protein S2, pseudogene 4
10579296	8.4	7.96	1.35	1	2810428I15Rik	RIKEN cDNA 2810428I15 gene
10542885	7.97	7.54	1.35	1	2810474O19Rik	RIKEN cDNA 2810474O19 gene
10541089	8.94	8.5	1.35	1	2900097C17Rik	RIKEN cDNA 2900097C17 gene
10599680	2	1.57	1.35	1	3830403N18Rik	RIKEN cDNA 3830403N18 gene
10607415	2.17	1.75	1.35	1	4921511M17Rik	RIKEN cDNA 4921511M17 gene; predicted gene 10057; predicted gene 15140; spermatogenesis associated multipass transmembrane protein 1; predicted gene 15143; predicted pseudogene 16445; predicted pseudogene 5947; predicted pseudogene 5646; predicted pseudogene 5645
10352178	9.01	8.58	1.35	1	Sccpdh	saccharopine dehydrogenase (putative)
10400515	8.76	8.33	1.35	1	Sec23a	SEC23A (S. cerevisiae)
10450363	6.67	6.24	1.35	1	Snord52	small nucleolar RNA, C/D box 52; RIKEN cDNA 1110038B12 gene
10473367	5.34	4.91	1.35	1	Slc43a1	solute carrier family 43, member 1
10492102	8.46	8.03	1.35	1	Spg20	spastic paraplegia 20, spartin (Troyer syndrome) homolog (human)
10607467	8.44	8.02	1.35	1	Sat1	spermidine/spermine N1-acetyl transferase 1
10385518	4.84	4.41	1.35	1	Tgtp2	T cell specific GTPase 2; T cell specific GTPase 1; predicted gene 12185
10344939	9.14	8.71	1.35	1	Terf1	telomeric repeat binding factor 1
10369702	5.41	4.98	1.35	1	Tet1	tet methylcytosine dioxygenase 1
10472240	8.44	8	1.35	1	Tanc1	tetratricopeptide repeat, ankyrin repeat and coiled-coil containing 1
10598482	8.48	8.05	1.35	1	Timm17b	translocase of inner mitochondrial membrane 17b
10501802	4.27	3.84	1.35	1	Tmem56	transmembrane protein 56
10416082	8.89	8.46	1.35	1	Trim35	tripartite motif-containing 35
10547837	9.25	8.81	1.35	1	Usp5	ubiquitin specific peptidase 5 (isopeptidase T)
10524866	6.6	6.17	1.35	1	Vsig10	V-set and immunoglobulin domain containing 10
10602739	8.7	8.28	1.34	1	Acot9	acyl-CoA thioesterase 9
10352690	8.25	7.83	1.34	1	Angel2	angel homolog 2 (Drosophila)
10494441	5.77	5.34	1.34	1	Ankrd34a	ankyrin repeat domain 34A
10581992	6.77	6.34	1.34	1	Maf	avian musculoaponeurotic fibrosarcoma (v-maf) AS42 oncogene homolog
10578904	9.59	9.17	1.34	1	Cpe	carboxypeptidase E
10502565	6.43	6.02	1.34	1	Clca2	chloride channel calcium activated 2
10478967	9.45	9.03	1.34	1	Cstf1	cleavage stimulation factor, 3 pre-RNA, subunit 1
10497831	10.89	10.48	1.34	1	Ccna2	cyclin A2
10603026	7.66	7.24	1.34	1	Ctps2	cytidine 5-triphosphate synthase 2
10369647	8.09	7.67	1.34	1	Ddx50	DEAD (Asp-Glu-Ala-Asp) box polypeptide 50
10364722	6.91	6.49	1.34	1	Efna2	ephrin A2
10496485	6.3	5.88	1.34	1	Eif4e	eukaryotic translation initiation factor 4E
10512688	6.49	6.07	1.34	1	Fbxo10	F-box protein 10
10532989	9.65	9.23	1.34	1	Gatc	glutamyl-tRNA(Gln) amidotransferase, subunit C homolog (bacterial)
10605055	7.42	7	1.34	1	Haus7	HAUS augmin-like complex, subunit 7
10491780	9.25	8.83	1.34	1	Hspa4l	heat shock protein 4 like
10358064	9.81	9.39	1.34	1	Ipo9	importin 9
10606369	4.29	3.86	1.34	1	Itm2a	integral membrane protein 2A
10353309	4.96	4.54	1.34	1	Jph1	junctophilin 1
10605113	5.45	5.03	1.34	1	L1cam	L1 cell adhesion molecule
10598575	6.14	5.72	1.34	1	Lancl3	LanC lantibiotic synthetase component C-like 3 (bacterial)
10461251	4.29	3.87	1.34	1	Lrrn4cl	LRRN4 C-terminal like
10605421	5.65	5.23	1.34	1	Mtcp1	mature T cell proliferation 1
10477353	8.89	8.47	1.34	1	Mapre1	microtubule-associated protein, RP/EB family, member 1
10500911	9.06	8.64	1.34	1	Mov10	Moloney leukemia virus 10
10574384	6.06	5.63	1.34	1	Ndrg4	N-myc downstream regulated gene 4
10575160	8.57	8.15	1.34	1	Nfat5	nuclear factor of activated T cells 5
10513622	9.02	8.59	1.34	1	Pole3	polymerase (DNA directed), epsilon 3 (p17 subunit)
10561702	5.91	5.49	1.34	1	Kcnk6	potassium inwardly-rectifying channel, subfamily K, member 6
10366407	4.36	3.94	1.34	1	Gm10752	predicted gene 10752
10557175	2.68	2.25	1.34	1	Gm23614	predicted gene, 23614
10375173	2.61	2.18	1.34	1	Gm25799	predicted gene, 25799
10397741	9.58	9.17	1.34	1	Psmc1	protease (prosome, macropain) 26S subunit, ATPase 1
10451472	10.4	9.98	1.34	1	Rpl7l1	ribosomal protein L7-like 1
10568461	9.36	8.95	1.34	1	Rfwd3	ring finger and WD repeat domain 3; predicted gene 5903
10608422	8.88	8.46	1.34	1	Rmi1	RMI1, RecQ mediated genome instability 1, homolog (S. cerevisiae); predicted gene, 20775
10522388	3.88	3.46	1.34	1	Slc10a4	solute carrier family 10 (sodium/bile acid cotransporter family), member 4
10496796	7.71	7.29	1.34	1	Ssx2ip	synovial sarcoma, X breakpoint 2 interacting protein
10372853	8.4	7.98	1.34	1	Tbk1	TANK-binding kinase 1
10379936	6.3	5.88	1.34	1	Tbx2	T-box 2
10594879	9.52	9.09	1.34	1	Tcf12	transcription factor 12
10366983	7.96	7.54	1.34	1	Tmem194	transmembrane protein 194
10602716	8.97	8.55	1.34	1	Ubqln2	ubiquilin 2
10449111	6.67	6.26	1.34	1	Wdr90	WD repeat domain 90
10442172	6.19	5.77	1.34	1	Zfp160	zinc finger protein 160
10378154	8.05	7.63	1.34	1	Zzef1	zinc finger, ZZ-type with EF hand domain 1
10399820	7.05	6.64	1.33	1	Acp1	acid phosphatase 1, soluble
10418251	7.56	7.16	1.33	1	Appl1	adaptor protein, phosphotyrosine interaction, PH domain and leucine zipper containing 1
10576354	8.9	8.48	1.33	1	Afg3l1	AFG3-like AAA ATPase 1
10373594	10.02	9.61	1.33	1	Bloc1s1	biogenesis of lysosomal organelles complex-1, subunit 1; retinol dehydrogenase 5
10477739	7.17	6.76	1.33	1	Cep250	centrosomal protein 250
10432652	6.63	6.22	1.33	1	Cela1	chymotrypsin-like elastase family, member 1
10503234	5.13	4.71	1.33	1	Clvs1	clavesin 1
10544648	7.09	6.67	1.33	1	Dfna5	deafness, autosomal dominant 5 (human)
10478560	8.97	8.56	1.33	1	Dnttip1	deoxynucleotidyltransferase, terminal, interacting protein 1
10421981	10.37	9.96	1.33	1	Dis3	DIS3 mitotic control homolog (S. cerevisiae)
10413243	4.46	4.05	1.33	1	Duxbl2	doubl homeobox B-like 2; double homeobox B-like 1; double homeobox B-like 3
10572419	8.43	8.01	1.33	1	Ell	elongation factor RNA polymerase II
10445458	9.36	8.94	1.33	1	Xpo5	exportin 5
10383088	8.77	8.36	1.33	1	Gaa	glucosidase, alpha, acid
10366597	5.61	5.21	1.33	1	Grip1	glutamate receptor interacting protein 1
10361169	6.02	5.61	1.33	1	Hhat	hedgehog acyltransferase
10376455	9.69	9.28	1.33	1	Hist3h2a	histone cluster 3, H2a; tripartite motif-containing 17
10427297	4.78	4.36	1.33	1	Hoxc5	homeobox C5
10430289	8.23	7.82	1.33	1	Ift27	intraflagellar transport 27
10353849	9.12	8.7	1.33	1	Kansl3	KAT8 regulatory NSL complex subunit 3
10381807	7.33	6.91	1.33	1	Lin52	lin-52 homolog (C. elegans); predicted gene 7020
10548565	7.78	7.37	1.33	1	Magohb	mago-nashi homolog B (Drosophila)
10485151	6.6	6.19	1.33	1	Mapk8ip1	mitogen-activated protein kinase 8 interacting protein 1
10575662	7.46	7.05	1.33	1	Mon1b	MON1 homolog b (yeast)
10569707	9.85	9.44	1.33	1	Myadm	myeloid-associated differentiation marker
10480585	5.62	5.2	1.33	1	Noxa1	NADPH oxidase activator 1
10457834	6.11	5.7	1.33	1	Nol4	nucleolar protein 4
10449363	8.23	7.82	1.33	1	Nudt3	nudix (nucleotide diphosphate linked moiety X)-type motif 3; ankyrin repeat and SAM domain containing 1
10528457	7.59	7.18	1.33	1	Orc5	origin recognition complex, subunit 5
10431154	5.6	5.19	1.33	1	Phf21b	PHD finger protein 21B
10462683	8.08	7.67	1.33	1	Pcgf5	polycomb group ring finger 5
10442495	7.53	7.12	1.33	1	Pkd1	polycystic kidney disease 1 homolog
10394671	3.16	2.75	1.33	1	Gm16497	predicted gene 16497
10402705	5.27	4.86	1.33	1	Gm266	predicted gene 266
10510221	5.67	5.26	1.33	1	Gm3579	predicted gene 3579
10358222	1.89	1.47	1.33	1	Gm23763	predicted gene, 23763
10450669	7.31	6.89	1.33	1	Prr3	proline-rich polypeptide 3
10417689	9.66	9.25	1.33	1	Psmd6	proteasome (prosome, macropain) 26S subunit, non-ATPase, 6
10448048	10.25	9.85	1.33	1	Psmb1	proteasome (prosome, macropain) subunit, beta type 1
10502934	9.19	8.78	1.33	1	Rabggtb	Rab geranylgeranyl transferase, b subunit
10526217	9.02	8.62	1.33	1	Rfc2	replication factor C (activator 1) 2
10573867	7.47	7.05	1.33	1	Rbl2	retinoblastoma-like 2
10455212	8.25	7.84	1.33	1	0610009O20Rik	RIKEN cDNA 0610009O20 gene
10422912	7.54	7.12	1.33	1	2410089E03Rik	RIKEN cDNA 2410089E03 gene
10581800	9.31	8.9	1.33	1	Rfwd3	ring finger and WD repeat domain 3; predicted gene 5903
10379957	8.19	7.78	1.33	1	Rnft1	ring finger protein, transmembrane 1
10442057	8.98	8.57	1.33	1	Riok2	RIO kinase 2 (yeast)
10479887	8.04	7.62	1.33	1	Sec61a2	Sec61, alpha subunit 2 (S. cerevisiae)
10519693	3.78	3.37	1.33	1	Sema3d	sema domain, immunoglobulin domain (Ig), short basic domain, secreted, (semaphorin) 3D
10468853	4.77	4.35	1.33	1	Sfxn4	sideroflexin 4
10528015	8.93	8.52	1.33	1	Steap1	six transmembrane epithelial antigen of the prostate 1
10421269	7.2	6.79	1.33	1	Sorbs3	sorbin and SH3 domain containing 3
10380489	7.53	7.12	1.33	1	Samd14	sterile alpha motif domain containing 14
10479765	7.34	6.93	1.33	1	Suv39h2	suppressor of variegation 3-9 homolog 2 (Drosophila)
10441456	7.77	7.35	1.33	1	Synj2	synaptojanin 2
10393628	7.01	6.6	1.33	1	Tbc1d16	TBC1 domain family, member 16
10472313	4.62	4.21	1.33	1	Tbr1	T-box brain gene 1
10367179	7.91	7.49	1.33	1	Timeless	timeless circadian clock 1
10372121	8.21	7.8	1.33	1	Tmtc3	transmembrane and tetratricopeptide repeat containing 3
10377418	5.94	5.52	1.33	1	Tmem107	transmembrane protein 107
10475957	7.92	7.5	1.33	1	Ttl	tubulin tyrosine ligase
10448214	5.37	4.96	1.33	1	Zfp944	zinc finger protein 944
10398751	7.36	6.94	1.33	1	Zfyve21	zinc finger, FYVE domain containing 21
10432986	9.56	9.16	1.32	1	Aaas	achalasia, adrenocortical insufficiency, alacrimia
10530287	9.22	8.83	1.32	1	Apbb2	amyloid beta (A4) precursor protein-binding, family B, member 2
10461078	8.86	8.46	1.32	1	Atl3	atlastin GTPase 3
10475414	11.22	10.82	1.32	1	B2m	beta-2 microglobulin
10355329	6.74	6.34	1.32	1	Bard1	BRCA1 associated RING domain 1
10354157	5.77	5.36	1.32	1	Chst10	carbohydrate sulfotransferase 10
10456120	10.22	9.82	1.32	1	Csnk1a1	casein kinase 1, alpha 1
10520521	9.89	9.49	1.32	1	Cenpa	centromere protein A
10397818	8.78	8.38	1.32	1	Cpsf2	cleavage and polyadenylation specific factor 2
10351269	6.63	6.23	1.32	1	Ccdc181	coiled-coil domain containing 181
10469066	5.58	5.18	1.32	1	Ccdc3	coiled-coil domain containing 3
10405253	6.2	5.8	1.32	1	Cplx2	complexin 2
10523529	8.96	8.56	1.32	1	Cops4	COP9 (constitutive photomorphogenic) homolog, subunit 4 (Arabidopsis thaliana)
10594301	4.81	4.41	1.32	1	Coro2b	coronin, actin binding protein, 2B
10503534	7	6.6	1.32	1	Ccnc	cyclin C
10356020	4.6	4.2	1.32	1	Dock10	dedicator of cytokinesis 10
10529344	5.82	5.42	1.32	1	Poln	DNA polymerase N; HAUS augmin-like complex, subunit 3
10590298	8.72	8.32	1.32	1	Eif1b	eukaryotic translation initiation factor 1B
10354868	5.88	5.48	1.32	1	Fam126b	family with sequence similarity 126, member B
10481909	8.65	8.25	1.32	1	Fbxw2	F-box and WD-40 domain protein 2
10505994	5.71	5.31	1.32	1	Fggy	FGGY carbohydrate kinase domain containing
10467328	5.94	5.54	1.32	1	Fra10ac1	FRA10AC1 homolog (human)
10351298	6.66	6.26	1.32	1	Gpr161	G protein-coupled receptor 161
10406270	7.65	7.25	1.32	1	Glrx	glutaredoxin
10526410	7.91	7.5	1.32	1	Hspb1	heat shock protein 1; heat shock protein 25, pseudogene 1
10577922	8.1	7.71	1.32	1	Hook3	hook homolog 3 (Drosophila)
10498379	4.04	3.64	1.32	1	Igsf10	immunoglobulin superfamily, member 10
10504865	7.34	6.94	1.32	1	Invs	inversin
10363706	8.87	8.47	1.32	1	Jmjd1c	jumonji domain containing 1C
10406823	5.38	4.98	1.32	1	Lincenc1	long intergenic non-coding RNA, embryonic stem cells expressed 1
10601343	5.2	4.81	1.32	1	Magee1	melanoma antigen, family E, 1
10347036	5.95	5.55	1.32	1	Map2	microtubule-associated protein 2; uncharacterized protein A730034C02
10353420	10.16	9.76	1.32	1	Mcm3	minichromosome maintenance deficient 3 (S. cerevisiae)
10561140	8.77	8.37	1.32	1	Mrpl41	mitochondrial ribosomal protein L41; 39S ribosomal protein L41, mitochondrial-like
10421975	8.35	7.95	1.32	1	Mzt1	mitotic spindle organizing protein 1
10571747	3.11	2.7	1.32	1	n-R5s97	nuclear encoded rRNA 5S 97
10470973	9.6	9.2	1.32	1	Nup188	nucleoporin 188
10362829	7	6.6	1.32	1	Ostm1	osteopetrosis associated transmembrane protein 1
10377265	7.05	6.65	1.32	1	Pik3r5	phosphoinositide-3-kinase, regulatory subunit 5, p101
10577792	9.58	9.17	1.32	1	Plekha2	pleckstrin homology domain-containing, family A (phosphoinositide binding specific) member 2
10347222	10.38	9.98	1.32	1	Gm23444	predicted gene, 23444; predicted gene, 23472; predicted gene, 24497; predicted gene, 25360; predicted gene, 25939
10581560	10.32	9.92	1.32	1	Psmd7	proteasome (prosome, macropain) 26S subunit, non-ATPase, 7
10363498	9.99	9.59	1.32	1	Ppa1	pyrophosphatase (inorganic) 1
10479362	11.3	10.89	1.32	1	Rps21	ribosomal protein S21; predicted pseudogene 5963; 40S ribosomal protein S21-like
10450682	7.05	6.65	1.32	1	C920025E04Rik	RIKEN cDNA C920025E04 gene; histocompatibility 2, T region locus 23
10542740	6.92	6.52	1.32	1	Sspn	sarcospan
10523281	10.88	10.48	1.32	1	2016-09-11	septin 11
10451805	8.93	8.53	1.32	1	Sgol1	shugoshin-like 1 (S. pombe)
10364051	10.76	10.36	1.32	1	Snrpd3	small nuclear ribonucleoprotein D3
10408616	8.86	8.46	1.32	1	Slc22a23	solute carrier family 22, member 23
10460498	7.86	7.46	1.32	1	Slc29a2	solute carrier family 29 (nucleoside transporters), member 2
10524284	5.8	5.4	1.32	1	Ttc28	tetratricopeptide repeat domain 28
10465812	9.64	9.24	1.32	1	Ttc9c	tetratricopeptide repeat domain 9C
10411899	8.68	8.28	1.32	1	Trappc13	trafficking protein particle complex 13
10529547	7.54	7.14	1.32	1	Tada2b	transcriptional adaptor 2B
10491056	7.98	7.57	1.32	1	Tbl1xr1	transducin (beta)-like 1X-linked receptor 1
10551185	9.49	9.09	1.32	1	Tgfb1	transforming growth factor, beta 1
10533145	9.58	9.18	1.32	1	Tpcn1	two pore channel 1
10512391	11.04	10.65	1.32	1	Vcp	valosin containing protein; valosin containing protein, related sequence
10573008	8.77	8.37	1.32	1	Zfp827	zinc finger protein 827
10489253	5.8	5.39	1.32	1	Zhx3	zinc fingers and homeoboxes 3
10505143	4.35	3.96	1.31	1	Akap2	A kinase (PRKA) anchor protein 2
10449854	7.72	7.33	1.31	1	Akap8l	A kinase (PRKA) anchor protein 8-like
10480423	10.55	10.17	1.31	1	Abi1	abl-interactor 1
10580704	8.81	8.42	1.31	1	Amfr	autocrine motility factor receptor
10530310	5.51	5.12	1.31	1	Bend4	BEN domain containing 4
10460738	8.77	8.38	1.31	1	Cdca5	cell division cycle associated 5
10456488	7.75	7.36	1.31	1	Cep192	centrosomal protein 192
10456490	8.32	7.93	1.31	1	Cep192	centrosomal protein 192
10530733	9.29	8.9	1.31	1	Clock	circadian locomotor output cycles kaput
10541131	6.98	6.58	1.31	1	Dcp1b	DCP1 decapping enzyme homolog B (S. cerevisiae)
10365974	4.36	3.97	1.31	1	Dcn	decorin
10455974	9.04	8.65	1.31	1	Dctn4	dynactin 4
10578138	8.64	8.25	1.31	1	Dctn6	dynactin 6
10416657	8.05	7.67	1.31	1	Elf1	E74-like factor 1
10542050	5.32	4.93	1.31	1	Efcab4b	EF-hand calcium binding domain 4B
10505996	6.98	6.58	1.31	1	Fggy	FGGY carbohydrate kinase domain containing
10505044	7.21	6.81	1.31	1	Fktn	fukutin
10388520	8.36	7.97	1.31	1	Glod4	glyoxalase domain containing 4
10351026	10.83	10.45	1.31	1	Gas5	growth arrest specific 5
10459804	4.41	4.01	1.31	1	Katnal2	katanin p60 subunit A-like 2
10462796	9.86	9.47	1.31	1	Kif11	kinesin family member 11
10352152	5.44	5.06	1.31	1	Kif26b	kinesin family member 26B
10530029	5.35	4.96	1.31	1	Lgi2	leucine-rich repeat LGI family, member 2
10382852	7.46	7.07	1.31	1	Mfsd11	major facilitator superfamily domain containing 11
10400609	3.76	3.37	1.31	1	Mdga2	MAM domain containing glycosylphosphatidylinositol anchor 2
10598075	4.43	4.04	1.31	1	mt-Ta	mitochondrially encoded tRNA alanine
10401616	7.46	7.06	1.31	1	Mlh3	mutL homolog 3 (E coli)
10488387	5.92	5.53	1.31	1	Napb	N-ethylmaleimide sensitive fusion protein attachment protein beta
10514049	8.17	7.78	1.31	1	Nfib	nuclear factor I/B
10606174	4.29	3.9	1.31	1	Nap1l2	nucleosome assembly protein 1-like 2
10473608	2.2	1.81	1.31	1	Olfr1193	olfactory receptor 1193
10511952	9.07	8.68	1.31	1	Orc3	origin recognition complex, subunit 3
10505120	4.87	4.49	1.31	1	Palm2	paralemmin 2; A kinase (PRKA) anchor protein 2
10492671	9.95	9.56	1.31	1	Ppid	peptidylprolyl isomerase D (cyclophilin D)
10602474	7.17	6.78	1.31	1	Phf8	PHD finger protein 8
10533131	7.75	7.36	1.31	1	Plbd2	phospholipase B domain containing 2
10586347	6.96	6.57	1.31	1	Parp16	poly (ADP-ribose) polymerase family, member 16
10413670	9.26	8.87	1.31	1	Pbrm1	polybromo 1
10514325	6.4	6.01	1.31	1	Gm10580	predicted gene 10580; predicted gene 10582; predicted gene 10583; predicted gene, 26525; predicted gene, 26867; interferon zeta; predicted gene 10581; predicted gene, 16686
10506427	4.38	4	1.31	1	Gm12717	predicted gene 12717
10473250	9.16	8.78	1.31	1	Gm13675	predicted gene 13675
10540537	8.72	8.33	1.31	1	Gm15519	predicted gene 15519
10395816	10.35	9.96	1.31	1	Psma6	proteasome (prosome, macropain) subunit, alpha type 6
10490169	5.8	5.41	1.31	1	Ppp4r1l-ps	protein phosphatase 4, regulatory subunit 1-like, pseudogene
10352459	7.98	7.59	1.31	1	Rab3gap2	RAB3 GTPase activating protein subunit 2
10383245	8.75	8.36	1.31	1	Rptor	regulatory associated protein of MTOR, complex 1
10407120	10.16	9.76	1.31	1	Rps3a3	ribosomal protein S3A3; ribosomal protein S3A1
10450365	9.95	9.56	1.31	1	1110038B12Rik	RIKEN cDNA 1110038B12 gene; predicted gene, 25744
10402560	5.05	4.67	1.31	1	A130014H13Rik	RIKEN cDNA A130014H13 gene
10405535	9.83	9.44	1.31	1	B230219D22Rik	RIKEN cDNA B230219D22 gene
10383152	7.54	7.15	1.31	1	Rnf213	ring finger protein 213
10456423	8.69	8.3	1.31	1	Seh1l	SEH1-like (S. cerevisiae
10475350	7.88	7.49	1.31	1	Serf2	small EDRK-rich factor 2
10478692	5.27	4.89	1.31	1	Slc2a10	solute carrier family 2 (facilitated glucose transporter), member 10
10455738	8.92	8.53	1.31	1	Snx2	sorting nexin 2
10588154	8.79	8.39	1.31	1	Stag1	stromal antigen 1
10529218	8.88	8.48	1.31	1	Supt7l	suppressor of Ty 7-like
10504849	7.38	7	1.31	1	Stx17	syntaxin 17
10521543	7.72	7.33	1.31	1	Stx18	syntaxin 18
10528915	9.17	8.78	1.31	1	Tyms	thymidylate synthase
10390707	10.56	10.17	1.31	1	Top2a	topoisomerase (DNA) II alpha
10576332	5.46	5.06	1.31	1	Tubb3	tubulin, beta 3 class III
10394852	6.33	5.94	1.31	1	LOC102631909	uncharacterized LOC102631909; hippocalcin-like protein 1-like; predicted gene 5784; RIKEN cDNA B230354O11 gene; RIKEN cDNA 9030624G23 gene
10372629	8.47	8.07	1.31	1	Yeats4	YEATS domain containing 4
10448235	5.64	5.26	1.31	1	Zfp945	zinc finger protein 945
10496715	8.52	8.13	1.31	1	Znhit6	zinc finger, HIT type 6
10350777	7.8	7.42	1.3	1	Acbd6	acyl-Coenzyme A binding domain containing 6
10475686	5.9	5.51	1.3	1	Ap4e1	adaptor-related protein complex AP-4, epsilon 1
10473874	9.34	8.96	1.3	1	Arfgap2	ADP-ribosylation factor GTPase activating protein 2
10512098	6.15	5.76	1.3	1	Aptx	aprataxin
10492456	7.54	7.16	1.3	1	Rsrc1	arginine/serine-rich coiled-coil 1
10431601	7.14	6.76	1.3	1	Arsa	arylsulfatase A
10441400	8.91	8.53	1.3	1	Arid1b	AT rich interactive domain 1B (SWI-like)
10600169	5.34	4.96	1.3	1	Bgn	biglycan
10355327	6.82	6.44	1.3	1	Bard1	BRCA1 associated RING domain 1
10415844	10.66	10.28	1.3	1	Ctsb	cathepsin B
10571680	7.8	7.42	1.3	1	Cenpu	centromere protein U
10368845	6.42	6.04	1.3	1	Cep57l1	centrosomal protein 57-like 1
10526069	11.31	10.93	1.3	1	Cct6a	chaperonin containing Tcp1, subunit 6a (zeta)
10357472	5.23	4.86	1.3	1	Cxcr4	chemokine (C-X-C motif) receptor 4
10461475	8.62	8.25	1.3	1	Cpsf7	cleavage and polyadenylation specific factor 7
10580582	6.52	6.15	1.3	1	Crnde	colorectal neoplasia differentially expressed (non-protein coding)
10400642	6.68	6.3	1.3	1	Dnaaf2	dynein, axonemal assembly factor 2
10402073	6.25	5.87	1.3	1	Efcab11	EF-hand calcium binding domain 11
10595392	5.54	5.16	1.3	1	Elovl4	elongation of very long chain fatty acids (FEN1/Elo2, SUR4/Elo3, yeast)-like 4
10458098	7.32	6.95	1.3	1	Fam13b	family with sequence similarity 13, member B
10581772	9.82	9.43	1.3	1	Glg1	golgi apparatus protein 1
10389786	5.1	4.72	1.3	1	Hlf	hepatic leukemia factor
10352735	10	9.63	1.3	1	Ints7	integrator complex subunit 7
10487392	6.02	5.64	1.3	1	Kcnip3	Kv channel interacting protein 3, calsenilin
10360863	5.89	5.51	1.3	1	Mark1	MAP/microtubule affinity-regulating kinase 1
10546163	10.57	10.19	1.3	1	Mcm2	minichromosome maintenance deficient 2 mitotin (S. cerevisiae)
10457331	8.51	8.13	1.3	1	Mzt1	mitotic spindle organizing protein 1
10447100	6.17	5.79	1.3	1	Morn2	MORN repeat containing 2
10604630	9.46	9.08	1.3	1	Mospd1	motile sperm domain containing 1
10458731	8.59	8.21	1.3	1	Mcc	mutated in colorectal cancers
10419578	7.44	7.07	1.3	1	Ndrg2	N-myc downstream regulated gene 2
10405400	8.32	7.95	1.3	1	Nsd1	nuclear receptor-binding SET-domain protein 1
10574899	7.89	7.51	1.3	1	Nutf2	nuclear transport factor 2; predicted pseudogene 9386; predicted gene 10349
10423654	6.22	5.84	1.3	1	Osr2	odd-skipped related 2
10484632	2.45	2.07	1.3	1	Olfr141	olfactory receptor 141
10346810	6.36	5.99	1.3	1	Pard3b	par-3 family cell polarity regulator beta
10449575	8.98	8.61	1.3	1	Ppil1	peptidylprolyl isomerase (cyclophilin)-like 1
10491331	9.34	8.96	1.3	1	Pik3ca	phosphatidylinositol 3-kinase, catalytic, alpha polypeptide
10497646	5.97	5.6	1.3	1	Phc3	polyhomeotic-like 3 (Drosophila)
10514331	6.34	5.95	1.3	1	Gm10580	predicted gene 10580; predicted gene 10582; predicted gene 10583; predicted gene, 26525; predicted gene, 26867; interferon zeta; predicted gene 10581; predicted gene, 16686
10505612	11.11	10.73	1.3	1	Gm11263	predicted gene 11263
10540542	9.09	8.72	1.3	1	Gm6134	predicted pseudogene 6134
10456414	8.52	8.14	1.3	1	Psmg2	proteasome (prosome, macropain) assembly chaperone 2; uncharacterized LOC102642159
10495012	7.4	7.02	1.3	1	Phtf1	putative homeodomain transcription factor 1
10533849	6.94	6.56	1.3	1	Rilpl1	Rab interacting lysosomal protein-like 1
10405757	6.49	6.11	1.3	1	2010111I01Rik	RIKEN cDNA 2010111I01 gene
10454198	4.83	4.45	1.3	1	Rnf125	ring finger protein 125
10433403	4.95	4.57	1.3	1	Rbfox1	RNA binding protein, fox-1 homolog (C. elegans) 1
10400483	3.9	3.52	1.3	1	Slc25a21	solute carrier family 25 (mitochondrial oxodicarboxylate carrier), member 21
10457872	8.56	8.19	1.3	1	Slc39a6	solute carrier family 39 (metal ion transporter), member 6
10574727	7.27	6.89	1.3	1	Slc9a5	solute carrier family 9 (sodium/hydrogen exchanger), member 5
10367349	9.72	9.35	1.3	1	Smarcc2	SWI/SNF related, matrix associated, actin dependent regulator of chromatin, subfamily c, member 2
10512061	9.91	9.53	1.3	1	Taf9	TAF9 RNA polymerase II, TATA box binding protein (TBP)-associated factor; predicted gene 12372; predicted gene 14335
10369690	5.32	4.94	1.3	1	Tet1	tet methylcytosine dioxygenase 1
10459375	9.17	8.79	1.3	1	Txnl1	thioredoxin-like 1
10453766	7.71	7.34	1.3	1	Thoc1	THO complex 1
10359181	6.87	6.49	1.3	1	Tor3a	torsin family 3, member A
10521090	9.1	8.72	1.3	1	Tacc3	transforming, acidic coiled-coil containing protein 3
10503401	8.16	7.79	1.3	1	Tmem55a	transmembrane protein 55A
10494664	7.9	7.51	1.3	1	Wars2	tryptophanyl tRNA synthetase 2 (mitochondrial)
10441497	9.59	9.21	1.3	1	Tulp4	tubby like protein 4; predicted gene 2808
10408152	3.09	2.7	1.3	1	Vmn1r211	vomeronasal 1 receptor 211
10579089	7.04	6.65	1.3	1	Zfp866	zinc finger protein 866; predicted gene 20422
10579500	7.65	7.28	1.29	1	Abhd8	abhydrolase domain containing 8
10400057	6.19	5.83	1.29	1	Arl4a	ADP-ribosylation factor-like 4A
10367305	8.92	8.55	1.29	1	Ankrd52	ankyrin repeat domain 52
10512156	5.73	5.36	1.29	1	Aqp3	aquaporin 3
10377804	7.97	7.61	1.29	1	Arrb2	arrestin, beta 2
10534281	7.57	7.2	1.29	1	Clip2	CAP-GLY domain containing linker protein 2
10474045	7.08	6.71	1.29	1	Chst1	carbohydrate (keratan sulfate Gal-6) sulfotransferase 1
10367436	8.86	8.49	1.29	1	Cd63	CD63 antigen
10402795	9.37	9	1.29	1	Cdca4	cell division cycle associated 4
10586110	8.43	8.07	1.29	1	Cln6	ceroid-lipofuscinosis, neuronal 6
10521982	7.55	7.18	1.29	1	Cbfa2t2	core-binding factor, runt domain, alpha subunit 2, translocated to, 2 (human); core-binding factor, runt domain, alpha subunit 2; translocated to, (human), pseudogene 1
10604199	8.93	8.56	1.29	1	Cul4b	cullin 4B
10503264	7.62	7.25	1.29	1	Ccne2	cyclin E2
10349442	8.66	8.29	1.29	1	Ccnt2	cyclin T2
10367076	9.31	8.94	1.29	1	Prim1	DNA primase, p49 subunit
[truncated: 24,962 more rows]
